# Supplementary material for: Ocean internal tides suppress tropical cyclones in the South China Sea
Source: Nat Commun. 2024 May 9;15:3903. doi: 10.1038/s41467-024-48003-y (PMC11082210; doi:10.1038/s41467-024-48003-y)
Supplement: Supplementary file 3 — Source Data [file 41467_2024_48003_MOESM3_ESM.zip]

Archive with 55 entries (54 files):
- SourceData/data_in_netcdf_format/
- SourceData/data_in_netcdf_format/Fig1.nc
- SourceData/data_in_netcdf_format/Fig2.nc
- SourceData/data_in_netcdf_format/Fig3.nc
- SourceData/data_in_netcdf_format/Fig4.nc
- SourceData/data_in_netcdf_format/Fig5.nc
- SourceData/data_in_netcdf_format/FigS1.nc
- SourceData/data_in_netcdf_format/FigS10.nc
- SourceData/data_in_netcdf_format/FigS11.nc
- SourceData/data_in_netcdf_format/FigS12.nc
- SourceData/data_in_netcdf_format/FigS13.nc
- SourceData/data_in_netcdf_format/FigS2.nc
- SourceData/data_in_netcdf_format/FigS3.nc
- SourceData/data_in_netcdf_format/FigS4.nc
- SourceData/data_in_netcdf_format/FigS5.nc
- SourceData/data_in_netcdf_format/FigS6.nc
- SourceData/data_in_netcdf_format/FigS7.nc
- SourceData/data_in_netcdf_format/FigS8.nc
- SourceData/data_in_netcdf_format/FigS9.nc
- SourceData/Fig1.m
- SourceData/Fig1.mat
- SourceData/Fig2.m
- SourceData/Fig2.mat
- SourceData/Fig3.m
- SourceData/Fig3.mat
- SourceData/Fig4.m
- SourceData/Fig4.mat
- SourceData/Fig5.m
- SourceData/Fig5.mat
- SourceData/FigS1.m
- SourceData/FigS1.mat
- SourceData/FigS10.m
- SourceData/FigS10.mat
- SourceData/FigS11.m
- SourceData/FigS11.mat
- SourceData/FigS12.m
- SourceData/FigS12.mat
- SourceData/FigS13.m
- SourceData/FigS13.mat
- SourceData/FigS2.m
- SourceData/FigS2.mat
- SourceData/FigS3.m
- SourceData/FigS3.mat
- SourceData/FigS4.m
- SourceData/FigS4.mat
- SourceData/FigS5.m
- SourceData/FigS5.mat
- SourceData/FigS6.m
- SourceData/FigS6.mat
- SourceData/FigS7.m
- SourceData/FigS7.mat
- SourceData/FigS8.m
- SourceData/FigS8.mat
- SourceData/FigS9.m
- SourceData/FigS9.mat
