# Supplementary material for: Ocean internal tides suppress tropical cyclones in the South China Sea
Source: Nat Commun. 2024 May 9;15:3903. doi: 10.1038/s41467-024-48003-y (PMC11082210; doi:10.1038/s41467-024-48003-y)
Supplement: Supplementary file 3 — Source Data [file 41467_2024_48003_MOESM3_ESM.zip › SourceData/Fig1.m]

clear;clc;

filepath = '...';
load([filepath, 'SourceData\Fig1.mat']);

figure('color', 'w');
set(gcf, 'unit', 'centimeters', 'position', [12 10 15.5 15.5]);

% (a) TC counts
subplot('position',[0.1 0.72 0.8 0.21]);
m_proj('miller Cylindrical','long',[0 360],'lat',[-42 42]);
m_contourf(num.lon,num.lat,num.TC,200,'edgecolor','none');
clim([0 60]);  
colormap(num.cmap);

hh=colorbar;
set(hh,'position',[0.92 0.725 0.015 0.2]);
set(hh,'ytick',0:10:60,'fontsize',7, 'ticklength', 0.02);
hold on;  grid off;
m_coast('patch',[0.8 0.8 0.8],'linewid',0.5);


Ar = num.range_basin;
Ars = [Ar.SCS(1) Ar.SCS(2) Ar.SCS(3) Ar.SCS(4) ; ...
           Ar.WP(1) Ar.WP(2) Ar.WP(3) Ar.WP(4) ; ...
          Ar.EP(1) Ar.EP(2)  Ar.EP(3) Ar.EP(4) ; ...
           Ar.NA(1) Ar.NA(2) Ar.NA(3) Ar.NA(4) ; ...
          Ar.NI(1) Ar.NI(2)  Ar.NI(3) Ar.NI(4) ; ...
           Ar.SI(1) Ar.SI(2) Ar.SI(3) Ar.SI(4) ; ...
           Ar.SP(1) Ar.SP(2) Ar.SP(3) Ar.SP(4)];
name = {'SCS', 'WP', 'EP', 'NA', 'IO', 'IO', 'SP'};
xtxt = [Ars(1, 3)-10 Ars(2, 4)-15 Ars(3, 3)+2 Ars(4, 4)-13 Ars(5, 3)+2 Ars(6, 3)+60 Ars(7, 4)-13];
ytxt = [Ars(1, 2)+5 Ars(2, 1)+5 Ars(3, 1)+5 Ars(4, 1)+5 Ars(5, 1)+5 Ars(6, 1)+5 Ars(7, 1)+5];
ld1=1.2; ld2=0.85;

k = 1;
m_patch([Ars(k, 3) Ars(k, 4) Ars(k, 4) Ars(k, 3)],[Ars(k, 1) Ars(k, 1) Ars(k, 2) Ars(k, 2)],'r','facecolor','none','edgecolor','r','linewidth',ld1)
m_text(Ars(k, 3)-4,Ars(k, 2)+5,name{k},'color','r','fontsize',7) 
for k=2:size(Ars, 1)
    m_patch([Ars(k, 3) Ars(k, 4) Ars(k, 4) Ars(k, 3)],[Ars(k, 1) Ars(k, 1) Ars(k, 2) Ars(k, 2)],'w','facecolor','none','edgecolor','w','linewidth',ld2) 
    m_text(xtxt(k), ytxt(k),name{k},'color','w','fontsize',7) 
end
xlabel('Longitude', 'fontsize',7);
ylabel('Latitude', 'fontsize',7);
m_grid('box','fancy','tickdir','in','xtick',0:30:360,'ytick',-40:20:40,'fontsize',7, ...
               'linestyle','none','linewidth',1,'ticklength',0.004);
title('TC counts per unit area','fontsize',7);
xm = xlim; ym = ylim;
text(xm(1)-(xm(2)-xm(1))*0.09,ym(2),'a','fontsize',10, 'FontWeight','bold')


% (b) Percentage of intense TCs 
subplot('position',[0.1 0.44 0.8 0.21]);
m_proj('miller Cylindrical','long',[0 360],'lat',[-42 42]);
m_contourf(per.lon,per.lat,per.intense,200,'edgecolor','none');
clim([0 0.5]); 
colormap(per.cmap);

hh=colorbar;
set(hh,'position',[0.92 0.445 0.015 0.2]);
set(hh,'ytick',0:0.1:0.5,'yticklabel',(0:0.05:0.5)*100, 'fontsize',7, 'ticklength', 0.02);
hold on;  grid off;
m_coast('patch',[0.8 0.8 0.8],'linewid',0.5);

k = 1;
m_patch([Ars(k, 3) Ars(k, 4) Ars(k, 4) Ars(k, 3)],[Ars(k, 1) Ars(k, 1) Ars(k, 2) Ars(k, 2)],'r','facecolor','none','edgecolor','r','linewidth',ld1)
m_text(Ars(k, 3)-4,Ars(k, 2)+5,name{k},'color','r','fontsize',7) 
for k=2:size(Ars, 1)
    m_patch([Ars(k, 3) Ars(k, 4) Ars(k, 4) Ars(k, 3)],[Ars(k, 1) Ars(k, 1) Ars(k, 2) Ars(k, 2)],'w','facecolor','none','edgecolor','w','linewidth',ld2) 
    m_text(xtxt(k), ytxt(k),name{k},'color','w','fontsize',7) 
end
xlabel('Longitude', 'fontsize',7);
ylabel('Latitude', 'fontsize',7);

m_grid('box','fancy','tickdir','in','xtick',[0:30:360],'ytick',[-40:20:40],'fontsize',7, ...
            'linestyle','none','linewidth',1,'ticklength',[0.004]);
title('Percentage of intense TCs (%)','fontsize',7)
xm = xlim; ym = ylim;
text(xm(1)-(xm(2)-xm(1))*0.09,ym(2),'b','fontsize',10, 'FontWeight','bold')


%% (c) TC intensification characteristic
ax=1:1:7;
axesPosition = [130 200 450 175];  
xwd = 80;                
xm = [0 8];        
xOffset = -xwd*8/axesPosition(3);    
fts=8.5;

figure;
set(gcf,'Units','pixels','Position',[100 200 800 600],'color','w');
h1 = axes('Units','pixels','Position',axesPosition,  'Color','w','XColor','k','YColor',[234 145 3]/255,...
          'XLim',[0 8],'XTick',[1:1:7],'XTickLabel',{'SCS';'GLO';'WP';'EP';'NA';'IO';'SP'}, ... 
          'YLim',[0 4],'ytick',[1:1:3],...
          'YAxisLocation','right','NextPlot','add','linewid',1);
set(gca,'fontsize',fts)
ylabel(h1,'Intens. rate (m s^-^1 day^-^1)','fontsize',fts);
ym=ylim;
text(xm(end)+0.08+0*xOffset,ym(1)-(ym(2)-ym(1))/30,'0','color',[234 145 3]/255,'fontsize',fts)      
text(xm(end)+0.08+0*xOffset,ym(2)-(ym(2)-ym(1))/30,'4','color',[234 145 3]/255,'fontsize',fts)      
text(2,ym(2)+0.25,'TC intensification characteristic','fontsize',9, 'fontname', 'Arial')

h2 = axes('Units','pixels','Position',[130   200   450+80   175],  'Color','none','XColor','k','YColor','r',...
          'XLim',xm+[1*xOffset 0],'XTick',[],'XTickLabel',[],...
          'YAxisLocation','right','YLim',[0 10],'ytick',[2:2:8],'NextPlot','add','linewid',1);
set(gca,'fontsize',fts)
ylabel(h2,'Probability of RI (%)','fontsize',fts);
ym=ylim;
text(xm(end)+0.08+0*xOffset,ym(1)-(ym(2)-ym(1))/30,'0','color','r','fontsize',fts)      
text(xm(end)+0.06+0*xOffset,ym(2)-(ym(2)-ym(1))/30,'10','color','r','fontsize',fts)      

h4= axes('Units','pixels','Position',axesPosition+xwd.*[-0.1 0 2 0],...
          'Color','none','XColor','k','YColor',[128 128 0]/256,...
          'XLim',xm+[2*xOffset 0],'YLim',[50 78],'ytick',[60:10:70],...
          'XTick',[],'XTickLabel',[],'NextPlot','add','linewid',1);
set(gca,'fontsize',fts)
ylabel(h4,'Potential intensity (m s^-^1)','fontsize',fts);
ym=ylim;
text(xm(1)-0.35+2*xOffset,ym(1)-(ym(2)-ym(1))/30,'50','color',[128 128 0]/256,'fontsize',fts)      
text(xm(1)-0.35+2*xOffset,ym(2)-(ym(2)-ym(1))/30,'78','color',[128 128 0]/256,'fontsize',fts)      

h5= axes('Units','pixels','Position',axesPosition+xwd.*[-1 0 3 0],...
          'Color','none','XColor','k','YColor','k',...
          'XLim',xm+[3*xOffset 0],'YLim',[25 29],'ytick',[26:1:28],...
          'XTick',[],'XTickLabel',[],'NextPlot','add','linewid',1);
set(gca,'fontsize',fts,'box','on')
ylabel(h5,'SST (℃)','fontsize',fts);  
ym=ylim;
text(xm(1)-0.35+3*xOffset,ym(1)-(ym(2)-ym(1))/30,'25','color','k','fontsize',fts)      
text(xm(1)-0.35+3*xOffset,ym(2)-(ym(2)-ym(1))/30,'29','color','k','fontsize',fts)      
xm = xlim; ym = ylim;
text(xm(1)-(xm(2)-xm(1))*0.06,ym(2),'c','fontsize',13, 'FontWeight','bold')


bar(h5,ax-3.14,ave.SST,0.17,'FaceColor','k','edgecolor','none');
bar(h4,ax-2.8,ave.PI,0.17,'FaceColor',[128 128 0]/256,'edgecolor','none');
bar(h1,ax+0.1,ave.IR,0.17,'facecolor',[234 145 3]/255,'edgecolor','none');
bar(h2,ax-1.12,ave.Pro_RI,0.17,'FaceColor','r','edgecolor','none');
