# Supplementary material for: Ocean internal tides suppress tropical cyclones in the South China Sea
Source: Nat Commun. 2024 May 9;15:3903. doi: 10.1038/s41467-024-48003-y (PMC11082210; doi:10.1038/s41467-024-48003-y)
Supplement: Supplementary file 3 — Source Data [file 41467_2024_48003_MOESM3_ESM.zip › SourceData/Fig2.m]

clear;
clc;

filepath = '...';
load([filepath, 'SourceData\Fig2.mat']);

figure('color', 'w');
set(gcf, 'unit', 'centimeters', 'position', [12 10 15 19]);
%% (a) IR
axes('position',[0.11 0.7 0.38 0.27]);
plot_basins(IR.SCS, IR.WP, IR.EP, IR.NA, IR.IO, IR.SP, IR.GLO, cmap);

ylim([-20 15]);
set(gca,'ytick',-20:5:15);
detail_axis('a', cmap);
ylabel('TC intens. rate (m s^{-1} day^{-1})','fontsize', 7, 'fontname', 'Arial')
title('TC intensification rate','fontsize', 7, 'fontname', 'Arial')

%% (b) vws
axes('position',[0.57 0.7 0.38 0.27]);
plot_basins(vws.SCS, vws.WP, vws.EP, vws.NA, vws.IO, vws.SP, vws.GLO, cmap);

ylim([3 11]);
set(gca,'ytick',0:2:12);
detail_axis('b', cmap);
ylabel('Vertical wind shear (m s^{-1})','fontsize', 7, 'fontname', 'Arial')
title('Vertical wind shear','fontsize', 7, 'fontname', 'Arial')

%% (c) relative humidity
axes('position',[0.11 0.375 0.38 0.27]);
plot_basins(RH.SCS, RH.WP, RH.EP, RH.NA, RH.IO, RH.SP, RH.GLO, cmap);

ylim([60 90])
set(gca,'ytick',50:10:90)
detail_axis('c', cmap)
ylabel('Relative humidity (%)','fontsize', 7, 'fontname', 'Arial')
title('Relative humidity','fontsize', 7, 'fontname', 'Arial')

%% (d) pre-SST
axes('position',[0.57 0.375 0.38 0.27]);
pre = preSST;
plot_basins(pre.SCS, pre.WP, pre.EP, pre.NA, pre.IO, pre.SP, pre.GLO, cmap);

ylim([26.5 30.5]);
set(gca,'ytick',26:1:31);
detail_axis('d', cmap);
ylabel('Pre-SST (¡ãC)','fontsize', 7, 'fontname', 'Arial')
title('Pre-SST','fontsize', 7, 'fontname', 'Arial')


%% (e) cooling
axes('position',[0.11 0.05 0.38 0.27]);
plot_basins(SSTA.SCS, SSTA.WP, SSTA.EP, SSTA.NA, SSTA.IO, SSTA.SP, SSTA.GLO, cmap);

ylim([-4 0]);
set(gca,'ytick',-4:1:0);
detail_axis('e', cmap);
xlabel('TC category','fontsize', 7, 'fontname', 'Arial')
ylabel('SST cooling (¡æ)','fontsize', 7, 'fontname', 'Arial')
title('SST cooling','fontsize', 7, 'fontname', 'Arial')


%% (f) heat flux
axes('position',[0.57 0.05 0.38 0.27]);
plot_basins(hf.SCS, hf.WP, hf.EP, hf.NA, hf.IO, hf.SP, hf.GLO, cmap);

ylim([0 1.2])
set(gca,'ytick',0:0.2:1.0)
detail_axis('f', cmap)
xlabel('TC category','fontsize', 7, 'fontname', 'Arial')
ylabel('Heat flux (kW m^-^2)','fontsize', 7, 'fontname', 'Arial')
title('Heat flux','fontsize', 7, 'fontname', 'Arial')


%%
function detail_axis(str, cmap)
    xlim([-1.5 5.5]) 
    ym=ylim; xm=xlim;
    text_basins(ym, 7, cmap);
    
    set(gca,'xtick',[-1 0 1 2 3 4 5])
    set(gca,'tickdir','in')
    set(gca,'xticklabel',{'TD','TS','C1','C2','C3','C4','C5'})
    set(gca,'linewid',1,'fontsize', 7, 'fontname', 'Arial','box','on');
    text(xm(1)-(xm(2)-xm(1))*0.18,ym(2)+(ym(2)-ym(1))*0.05,str,'fontsize', 10, 'FontWeight','bold')
    axis square
end

function plot_basins(SCS, WP, EP, NA, IO, SP, GLO, cmap)

    xx=-1:1:5;
    tmd = 0.5;
    lwd = 1.5; lwd2 = 2.1; lwd_e = 1.2;
    ms = 4;

    hp=plot(xx,WP(:, 1),'-o','linewidth',lwd, 'markersize', ms, 'color',cmap(2, :),'MarkerEdgeColor',cmap(2, :),'MarkerFaceColor',cmap(2, :));
    hold on
    hp.Color(4) = tmd;
    p2=errorbar(xx,WP(:, 1),WP(:,2),WP(:,2),'color',cmap(2, :),'linewidth',lwd_e,'linestyle','none');
    p2.Color(4) = tmd;  

    hp=plot(xx,NA(:,1),'-o','linewidth',lwd,'markersize', ms, 'color',cmap(4, :),'MarkerEdgeColor',cmap(4, :),'MarkerFaceColor',cmap(4, :));
    hp.Color(4) = tmd;
    p3=errorbar(xx,NA(:, 1),NA(:,2),NA(:,2),'color',cmap(4, :),'linewidth',lwd_e,'linestyle','none');
    p3.Color(4) = tmd;

    hp=plot(xx,EP(:,1),'-o','linewidth',lwd,'markersize', ms, 'color',cmap(3, :),'MarkerEdgeColor',cmap(3, :),'MarkerFaceColor',cmap(3, :));
    hp.Color(4) = tmd;
    p4=errorbar(xx,EP(:, 1),EP(:,2),EP(:,2),'color',cmap(3, :),'linewidth',lwd_e,'linestyle','none');
    p4.Color(4) = tmd;

    hp=plot(xx,IO(:,1),'-o','linewidth',lwd,'markersize', ms,'color',cmap(5, :),'MarkerEdgeColor',cmap(5, :),'MarkerFaceColor',cmap(5, :));
    hp.Color(4) = tmd;
    p5=errorbar(xx,IO(:,1),IO(:,2),IO(:,2),'color',cmap(5, :),'linewidth',lwd_e,'linestyle','none');
    p5.Color(4) = tmd;

    hp=plot(xx,SP(:,1),'-o','linewidth',lwd,'markersize', ms,'color',cmap(6, :),'MarkerEdgeColor',cmap(6, :),'MarkerFaceColor',cmap(6, :));
    hp.Color(4) = tmd;
    p6=errorbar(xx,SP(:,1),SP(:,2),SP(:,2),'color',cmap(6, :),'linewidth',lwd_e,'linestyle','none');
    p6.Color(4) = tmd;

    hp=plot(xx,GLO(:,1),'-o','linewidth',lwd,'markersize', ms,'color',cmap(7, :),'MarkerEdgeColor',cmap(7, :),'MarkerFaceColor',cmap(7, :));
    hp.Color(4) = tmd;
    p7=errorbar(xx,GLO(:,1),GLO(:,2),GLO(:,2),'color',cmap(7, :),'linewidth',lwd_e,'linestyle','none');
    p7.Color(4) = tmd;   
    
    plot(xx,SCS(:,1),'-o','linewidth',lwd2,'markersize', ms,'color',cmap(1, :),'MarkerEdgeColor',cmap(1, :),'MarkerFaceColor',[1 0 0 ]);
    errorbar(xx,SCS(:,1),SCS(:,2),SCS(:,2),'color',cmap(1, :),'linewidth',lwd_e,'linestyle','none');
end

function text_basins(ym, fts, cmap)
    dx = 0.6; x0 = 4.6; 
    text(x0-dx*7+0.05,ym(2)-(ym(2)-ym(1))/20,'SCS','color',cmap(1, :),'fontsize',fts,'fontweight','bold');
    text(x0-dx*5.8+0.3,ym(2)-(ym(2)-ym(1))/20,'WP','color',cmap(2, :),'fontsize',fts,'fontweight','bold');
    text(x0-dx*4.8+0.45,ym(2)-(ym(2)-ym(1))/20,'NA','color',cmap(4, :),'fontsize',fts,'fontweight','bold');
    text(x0-dx*3+0.1,ym(2)-(ym(2)-ym(1))/20,'EP','color',cmap(3, :),'fontsize',fts,'fontweight','bold');
    text(x0-dx*2+0.1,ym(2)-(ym(2)-ym(1))/20,'IO','color',cmap(5, :),'fontsize',fts,'fontweight','bold');
    text(x0-dx,ym(2)-(ym(2)-ym(1))/20,'SP','color',cmap(6, :),'fontsize',fts,'fontweight','bold');
    text(x0,ym(2)-(ym(2)-ym(1))/20,'GLO','color',cmap(7, :),'fontsize',fts,'fontweight','bold');
end
