# Supplementary material for: Ocean internal tides suppress tropical cyclones in the South China Sea
Source: Nat Commun. 2024 May 9;15:3903. doi: 10.1038/s41467-024-48003-y (PMC11082210; doi:10.1038/s41467-024-48003-y)
Supplement: Supplementary file 3 — Source Data [file 41467_2024_48003_MOESM3_ESM.zip › SourceData/Fig3.m]

clear;
clc;


filepath = '...';
load([filepath, 'SourceData\Fig3.mat']);

figure('color', 'w');
set(gcf, 'unit', 'centimeters', 'position', [12 10 15 15]);
%% (a) Uh
axes('position',[0.13 0.605 0.34 0.34]);
plot_basins(Uh.SCS, Uh.WP, Uh.EP, Uh.NA, Uh.IO, Uh.SP, Uh.GLO, cmap1);

ylim([2 8])
set(gca,'ytick',2:1:8)
detail_axis('a', cmap1)
xlabel('TC category','fontsize',7)
ylabel('Uh (m s^{-1})','fontsize',7)
title('TC translation speed','fontsize',7)

%% (b) TC size
axes('position',[0.59 0.605 0.34 0.34]);
plot_basins(TCsize.SCS, TCsize.WP, TCsize.EP, TCsize.NA, TCsize.IO, TCsize.SP, TCsize.GLO, cmap1);

ylim([50 350])
set(gca,'ytick',0:100:400)
detail_axis('b', cmap1)
xlabel('TC category','fontsize',7)
ylabel('R34 (km)','fontsize',7)
title('TC size','fontsize',7)

%% (c) temperature profile
area = {'NA', 'IO', 'SP', 'WP', 'EP', 'SCS'};

tt = [T.NA(:, 1) T.IO(:, 1) T.SP(:, 1) T.WP(:, 1) T.EP(:, 1) T.SCS(:, 1)];
tt_err = [T.NA(:, 2) T.IO(:, 2) T.SP(:, 2) T.WP(:, 2) T.EP(:, 2) T.SCS(:, 2)];
tg1 = [Tg.NA(:, 1), Tg.IO(:, 1), Tg.SP(:, 1), Tg.WP(:, 1), Tg.EP(:, 1), Tg.SCS(:, 1)];
tg1_err = [Tg.NA(:, 2), Tg.IO(:, 2), Tg.SP(:, 2), Tg.WP(:, 2), Tg.EP(:, 2), Tg.SCS(:, 2)];

lwd1=1.; lwd2=1.; tmd=0.5;  
lwd = [lwd1 lwd1 lwd1 lwd1 lwd1 lwd1];
xt = [27 24.2 20.6 24.2 27 20.6];
yt = [275 275 275 250 250 250];

subplot('position',[0.13 0.16 0.34 0.34]);
for k=1:6
     t_k = tt(:, k);
     t_err_k = tt_err(:, k);
     hp = plot(t_k, T.dep, 'linewid', 1., 'color', cmap2(k, :));  
     if k<6
         hp.Color(4) = tmd;
     end
     clear hp;
     hold on;
     fill([t_k-t_err_k; t_k(end:-1:1)+t_err_k(end:-1:1); t_k(1)-t_err_k(1)], [T.dep; T.dep(end:-1:1); T.dep(1)], ...
                  cmap2(k, :),'FaceAlpha', tmd, 'linewid',0.01,'edgecolor','none');
     text(xt(k), yt(k), area{k}, 'color', cmap2(k, :),'fontsize',7, 'fontweight', 'bold');
     clear t_k t_err_k;
end
set(gca,'ylim',[0 300],'ytick',0:100:300,'xlim',[10 30],'xtick',10:5:30);
set(gca, 'ydir', 'reverse');
set(gca,'linewid',0.7,'fontsize',7);
xlabel('T (¡æ)','fontsize',7);
ylabel('Depth (m)','fontsize',7);
xm = xlim; ym = ylim;
text(xm(1)-(xm(2)-xm(1))*0.22,ym(1)-(ym(2)-ym(1))*0.05,'c','fontsize', 10, 'FontWeight','bold')
axis square;
title('Temperature profile','fontsize',7)


%% (d) T gradient profile
xt = [0.13 0.107 0.08 0.107 0.13 0.08];
yt = [275 275 275 250 250 250];

subplot('position',[0.59 0.16 0.34 0.34]);
 for k=1:6
     tg_k = tg1(:, k);
     tg_err_k = tg1_err(:, k);

     tg_k_s = smooth(tg_k(:, 1), 5);
     tg_k_s(100:end) = smooth(tg_k_s(100:end), 40);

     tg1(:, k) = tg_k_s; clear tg_k;

     hp = plot(tg_k_s, Tg.dep, 'linewid', 1., 'color', cmap2(k, :));  
     if k<6
         hp.Color(4) = tmd;
     end
     clear hp;

     hold on;
     fill([tg_k_s-tg_err_k; tg_k_s(end:-1:1)+tg_err_k(end:-1:1); tg_k_s(1)-tg_err_k(1)], [Tg.dep; Tg.dep(end:-1:1); Tg.dep(1)], ...
              cmap2(k, :),'FaceAlpha', tmd, 'linewid',0.01,'edgecolor','none');
     text(xt(k), yt(k), area{k}, 'color', cmap2(k, :),'fontsize',7, 'fontweight', 'bold');
     clear tg_k tg_k_s tg_err_k;
 end
set(gca,'ylim',[0 300],'ytick',0:100:300,'xlim',[0 0.15],'xtick',0:0.05:0.15);
set(gca, 'ydir', 'reverse');
set(gca,'linewid',0.7,'fontsize',7);
xlabel('T gradient (¡æ m^-^1)','fontsize',7);
ylabel('Depth (m)','fontsize',7);
xm = xlim; ym = ylim;
text(xm(1)-(xm(2)-xm(1))*0.22,ym(1)-(ym(2)-ym(1))*0.05,'d','fontsize', 10, 'FontWeight','bold')
axis square
title('Temperature gradient profile','fontsize',7)


%%
function detail_axis(str, cmap)
    xlim([-1.5 5.5]) 
    ym=ylim; xm=xlim;
    text_basins(ym, 7, cmap);
    
    set(gca,'xtick',[-1 0 1 2 3 4 5])
    set(gca,'tickdir','in')
    set(gca,'xticklabel',{'TD','TS','C1','C2','C3','C4','C5'})
    set(gca,'linewid',0.7,'fontsize',7,'box','on');
    text(xm(1)-(xm(2)-xm(1))*0.22,ym(2)+(ym(2)-ym(1))*0.05,str,'fontsize', 10, 'FontWeight','bold')
    axis square
end

function plot_basins(SCS, WP, EP, NA, IO, SP, GLO, cmap)

    xx=-1:1:5;
    tmd = 0.5;
    lwd = 1.3; lwd2 = 1.8; lwd_e = 0.9;
    ms = 1.5;

    hp=plot(xx,WP(:, 1),'-o','linewidth',lwd, 'markersize', ms, 'color',cmap(2, :),'MarkerEdgeColor',cmap(2, :),'MarkerFaceColor',cmap(2, :));
    hold on
    hp.Color(4) = tmd;
    p2=errorbar(xx,WP(:, 1),WP(:,2),WP(:,2),'color',cmap(2, :),'linewidth',lwd_e,'linestyle','none');
    p2.Color(4) = tmd;

    hp=plot(xx,NA(:,1),'-o','linewidth',lwd,'markersize', ms, 'color',cmap(4, :),'MarkerEdgeColor',cmap(4, :),'MarkerFaceColor',cmap(4, :));
    hp.Color(4) = tmd;
    p3=errorbar(xx,NA(:, 1),NA(:,2),NA(:,2),'color',cmap(4, :),'linewidth',lwd_e,'linestyle','none');
    p3.Color(4) = tmd;

    hp=plot(xx,EP(:,1),'-o','linewidth',lwd,'markersize', ms, 'color',cmap(3, :),'MarkerEdgeColor',cmap(3, :),'MarkerFaceColor',cmap(3, :));
    hp.Color(4) = tmd;
    p4=errorbar(xx,EP(:, 1),EP(:,2),EP(:,2),'color',cmap(3, :),'linewidth',lwd_e,'linestyle','none');
    p4.Color(4) = tmd;

    hp=plot(xx,IO(:,1),'-o','linewidth',lwd,'markersize', ms,'color',cmap(5, :),'MarkerEdgeColor',cmap(5, :),'MarkerFaceColor',cmap(5, :));
    hp.Color(4) = tmd;
    p5=errorbar(xx,IO(:,1),IO(:,2),IO(:,2),'color',cmap(5, :),'linewidth',lwd_e,'linestyle','none');
    p5.Color(4) = tmd;

    hp=plot(xx,SP(:,1),'-o','linewidth',lwd,'markersize', ms,'color',cmap(6, :),'MarkerEdgeColor',cmap(6, :),'MarkerFaceColor',cmap(6, :));
    hp.Color(4) = tmd;
    p6=errorbar(xx,SP(:,1),SP(:,2),SP(:,2),'color',cmap(6, :),'linewidth',lwd_e,'linestyle','none');
    p6.Color(4) = tmd;

    hp=plot(xx,GLO(:,1),'-o','linewidth',lwd,'markersize', ms,'color',cmap(7, :),'MarkerEdgeColor',cmap(7, :),'MarkerFaceColor',cmap(7, :));
    hp.Color(4) = tmd;
    p7=errorbar(xx,GLO(:,1),GLO(:,2),GLO(:,2),'color',cmap(7, :),'linewidth',lwd_e,'linestyle','none');
    p7.Color(4) = tmd;

    plot(xx,SCS(:,1),'-o','linewidth',lwd2,'markersize', ms,'color',cmap(1, :),'MarkerEdgeColor',cmap(1, :),'MarkerFaceColor',[1 0 0 ]);
    errorbar(xx,SCS(:,1),SCS(:,2),SCS(:,2),'color',cmap(1, :),'linewidth',lwd_e,'linestyle','none');
end

function text_basins(ym, fts, cmap)
    dx = 0.75; x0 = 4.3; 
    text(x0-dx*7,ym(2)-(ym(2)-ym(1))/20,'SCS','color',cmap(1, :),'fontsize',fts,'fontweight','bold');
    text(x0-dx*5.8+0.2,ym(2)-(ym(2)-ym(1))/20,'WP','color',cmap(2, :),'fontsize',fts,'fontweight','bold');
    text(x0-dx*4.8+0.35,ym(2)-(ym(2)-ym(1))/20,'NA','color',cmap(4, :),'fontsize',fts,'fontweight','bold');
    text(x0-dx*3-0.1,ym(2)-(ym(2)-ym(1))/20,'EP','color',cmap(3, :),'fontsize',fts,'fontweight','bold');
    text(x0-dx*2,ym(2)-(ym(2)-ym(1))/20,'IO','color',cmap(5, :),'fontsize',fts,'fontweight','bold');
    text(x0-dx,ym(2)-(ym(2)-ym(1))/20,'SP','color',cmap(6, :),'fontsize',fts,'fontweight','bold');
    text(x0,ym(2)-(ym(2)-ym(1))/20,'GLO','color',cmap(7, :),'fontsize',fts,'fontweight','bold');
end
