# Supplementary material for: Ocean internal tides suppress tropical cyclones in the South China Sea
Source: Nat Commun. 2024 May 9;15:3903. doi: 10.1038/s41467-024-48003-y (PMC11082210; doi:10.1038/s41467-024-48003-y)
Supplement: Supplementary file 3 — Source Data [file 41467_2024_48003_MOESM3_ESM.zip › SourceData/Fig4.m]

clear;
clc;

filepath = '...';
load([filepath, 'SourceData\Fig4.mat']);

figure('color', 'w');
set(gcf, 'unit', 'centimeters', 'position', [12 10 14.5 12.5]);

% NA currents
subplot('position',[0.09,0.59,0.355,0.3]);
contourf(NA.time_local,NA.depth,NA.u,50,'edgecolor','none');
clim([-0.8 0.8]);    
colormap(cmap);
hh=colorbar;
set(hh,'Position',[0.455,0.59,0.015,0.3], 'ticklength', 0.02);
set(get(hh,'Title'),'string','(m s^-^1)','fontsize',7);
set(hh,'ytick',-0.8:0.4:0.8,'fontsize',7);

axis ij;  hold on;   grid off;   
plot([0 0],[0,400],'k--','LineWidth',1.); 
set(gca,'xlim',[-2 4],'xtick',-2:2:4);
xm=xlim;
text(xm(1)+(xm(2)-xm(1))*0.55,15,'NA TC (no ITs)','color','b','fontsize',7);
set(gca,'ylim',[0 200],'ytick',0:50:200);
set(gca,'linewid',0.7,'fontsize',7,'box','on');
xlabel('Days relative to TC','fontsize',7);
ylabel('Depth (m)','fontsize',7);
title('Ocean currents under NA TC (no ITs)','fontsize',7)
text(xm(1)-(xm(2)-xm(1))*0.16,0,'a','fontsize',10, 'FontWeight','bold')

% SCS currents
axes('position',[0.09,0.175,0.355,0.3]);
contourf(SCS.time_local,SCS.depth,SCS.u,50,'edgecolor','none');
clim([-0.8 0.8]);    
colormap(cmap);
hh=colorbar;
set(hh,'Position',[0.455,0.175,0.015,0.3], 'ticklength', 0.02);
set(get(hh,'Title'),'string','(m s^-^1)','fontsize',7);
set(hh,'ytick',-0.8:0.4:0.8,'fontsize',7);
axis ij;  hold on;  grid off;   
plot([0 0],[0,400],'k--','LineWidth',1.); 
set(gca,'xlim',[-2 4],'xtick',-2:2:4);
xm=xlim;
text(xm(1)+(xm(2)-xm(1))*0.55,15,'SCS TC (with ITs)','color','r','fontsize',7);
set(gca,'ylim',[0 200],'ytick',0:50:200);
set(gca,'linewid',0.7,'fontsize',7,'box','on');
xlabel('Days relative to TC','fontsize',7);
ylabel('Depth (m)','fontsize',7); 
title('Ocean currents under SCS TC (with ITs)','fontsize',7)
text(xm(1)-(xm(2)-xm(1))*0.16,0,'c','fontsize',10, 'FontWeight','bold')


% SST cooling
axes('position',[0.61,0.175,0.355,0.30]);
plot(SSTA_time,SSTA_NA,'b-s','markerfacecolor','b','linewid',1.5,'markersize',3.5);
hold on;  grid off;
plot(SSTA_time,SSTA_SCS,'r-s','markerfacecolor','r','linewid',1.5,'markersize',3.5);
plot([0 0],[-2 1],'k--','linewid',1.);
set(gca,'xlim',[-2.0 4],'xtick',-2:2:4);
set(gca,'ylim',[-2 0.5],'ytick',-2:0.5:0.5);
xm = xlim; ym = ylim;
text(xm(1)+(xm(2)-xm(1))*0.55,0.32,'SCS TC (with ITs)','color','r','fontsize',7);
text(xm(1)+(xm(2)-xm(1))*0.55,0.1,'NA TC (no ITs)','color','b','fontsize',7);
set(gca,'linewid',0.7,'fontsize',7,'box','on');
ylabel('SST cooling (��C)','fontsize',7);
xlabel('Days relative to TC','fontsize',7);
title('SST cooling during TC passage','fontsize',7)
text(xm(1)-(xm(2)-xm(1))*0.16,0.5,'d','fontsize',10, 'FontWeight','bold')


% energy spectrum
axes('position',[0.61,0.59,0.355,0.3]);
loglog(PSD_NA.freq, PSD_NA.PSD,'b','linewid',1.5); 
hold on; grid off;    
loglog(PSD_SCS.freq, PSD_SCS.PSD,'r','linewid',1.5); 
plot(PSD_x.f,[3e-1 2.8e0],'k--','linewid',1.); 
plot(PSD_x.D1,[3e-1 2.8e0],'k--','linewid',1.); 
plot(PSD_x.D2,[3e-1  2.8e0],'k--','linewid',1.); 
plot(PSD_x.fD1,[1e-1 0.95e0],'k--','linewid',1.);
plot(PSD_x.fD2,[1e-1 0.95e0],'k--','linewid',1.); 
plot(PSD_x.D2f,[1e-1 0.95e0],'k--','linewid',1.);  
text(0.98*PSD_x.f(1),4e0,'\itf','fontsize',7);
text(0.93*PSD_x.D1(1),4e0,'\itD1','fontsize',7);
text(0.94*PSD_x.D2(1), 4e0, '\itD2','fontsize',7)
text(0.95*PSD_x.fD1(1),1.5e0,'\itfD1','fontsize',7,'color','k')
text(0.94*PSD_x.fD2(1),1.5e0,'\itfD2','fontsize',7,'color','k')
text(0.92*PSD_x.D2f(1),1.5e0,'\itD2f','fontsize',7,'color','k')
plot(PSD_x.CI90,[0.4765 3.6689]*5e-1,'k-','linewid',1.); 
text(5.1,6.5e-1,'90%','fontsize',7);
set(gca,'xlim',[0.5 7],'xtick',[0.5 1:7], ...
    'ylim',[1e-4 8e0],'ytick',[1e-4 1e-3 1e-2 1e-1 1e0]);
set(gca,'linewid',0.7,'fontsize',7,'box','on');
text(0.51,5.3e-4,'SCS TC (with ITs)','color','r','fontsize',7);
text(0.51,2.0e-4,'NA TC (no ITs)','color','b','fontsize',7);

ylabel('PSD (m^2 s^-^2 cpd^-^1)','fontsize',7);
xlabel('Frequency ({\itf})','fontsize',7);
text(0.33,8e0,'b','fontsize',10, 'FontWeight','bold')
title('Energy spectrum of ocean currents','fontsize',7)
%axis square
