# Supplementary material for: Ocean internal tides suppress tropical cyclones in the South China Sea
Source: Nat Commun. 2024 May 9;15:3903. doi: 10.1038/s41467-024-48003-y (PMC11082210; doi:10.1038/s41467-024-48003-y)
Supplement: Supplementary file 3 — Source Data [file 41467_2024_48003_MOESM3_ESM.zip › SourceData/Fig5.m]

clear;
clc;

filepath = '...';
load([filepath, 'SourceData\Fig5.mat']);

figure('color', 'w');
set(gcf, 'unit', 'centimeters', 'position', [12 10 17 15]);

%% (a) SST cooling
axes('position',[0.1 0.605 0.34 0.34]);
bb1=bar(1,Obs.SSTA,0.3,'edgecolor','none'); 
hold on;
bb2=bar(2,NoIT.SSTA,0.3,'edgecolor','none');
bb3=bar(3,WithIT.SSTA,0.3,'edgecolor','none');
set(bb1,'facecolor','k'); set(bb2,'facecolor','b'); set(bb3,'facecolor','r');   
errorbar(1,Obs.SSTA,Obs.CI, 'k', 'Linestyle', '-','linewidth',1.);
errorbar(2,NoIT.SSTA,NoIT.CI, 'k', 'Linestyle', 'None','linewidth',1.); 
errorbar(3,WithIT.SSTA,WithIT.CI, 'k', 'Linestyle', 'None','linewidth',1.); 
grid off;
set(gca,'xlim',[0 4],'xtick',[1:1:3],'xticklabel',{'Obs';'No-ITs';'With-ITs'})
ylabel('SST cooling (℃)','fontsize',7)
set(gca,'linewid',0.8,'fontsize',7,'box','on');
xm =xlim;
text(xm(1)-(xm(2)-xm(1))*0.2,0,'a','fontsize',10, 'FontWeight','bold')
text(1,Obs.SSTA-0.3,'-2.47±0.10','color','k','fontsize',7,'fontweight','bold','HorizontalAlignment', 'center')
text(2,NoIT.SSTA-0.3,'-1.64±0.11','color','b','fontsize',7,'fontweight','bold','HorizontalAlignment', 'center')
text(3,WithIT.SSTA-0.3,'-2.38±0.13','color','r','fontsize',7,'fontweight','bold','HorizontalAlignment', 'center')
title('Price model experiments','fontsize',7)
axis square;


%% (b) heat flux
axes('position',[0.58 0.605 0.34 0.34]);
x = -1:5;
hf.cmap=[210 105 30]/255;
hp = plot(x, hf.GLO.hf,'-o','linewidth',1.8,'color',[0 0 0], 'markersize', 2, 'MarkerEdgeColor',[0 0 0],'MarkerFaceColor',[0 0 0]);
hold on
hp.Color(4) = 1;
hp=errorbar(x,hf.GLO.hf, hf.GLO.ErrorBar, hf.GLO.ErrorBar,'color',[0 0 0],'linewidth',0.9,'linestyle','none');
hp.Color(4) = 1;

plot(x, hf.SCS.hf,'-o','linewidth',1.8,'color',[1 0 0], 'markersize', 2,'MarkerEdgeColor',[1 0 0],'MarkerFaceColor',[1 0 0 ])
errorbar(x,hf.SCS.hf, hf.SCS.ErrorBar, hf.SCS.ErrorBar,'color',[1 0 0],'linewidth',0.9,'linestyle','none');
plot(x,hf.SCS_noIT.hf,'--s','linewidth',1.8,'color',hf.cmap, 'markersize', 2,'MarkerEdgeColor',hf.cmap,'MarkerFaceColor',hf.cmap)
errorbar(x,hf.SCS_noIT.hf, hf.SCS_noIT.ErrorBar, hf.SCS_noIT.ErrorBar,'color',hf.cmap,'linewidth',0.9,'linestyle','none');

xlim([-1.5 5.5]) 
ylim([0 1.1])
set(gca,'xtick',[-1 0 1 2 3 4 5],'ytick',0:0.2:1.0);
set(gca,'xticklabel',{'TD','TS','C1','C2','C3','C4','C5'})
set(gca,'linewid',0.8,'fontsize',7,'box','on');
xlabel('TC category','fontsize',7)
ylabel('Heat flux (kW m^-^2)','fontsize',7)
ym=ylim;
xm=xlim;
text(xm(1)-(xm(2)-xm(1))*0.2, 1.1,'b','fontsize',10, 'FontWeight','bold')
text(-1.3,ym(2)-(ym(2)-ym(1))/8,'SCS (if no ITs)','color',hf.cmap,'fontsize',7,'fontweight','bold');
text(-1.3,ym(2)-(ym(2)-ym(1))/20,'SCS','color',[1 0 0],'fontsize',7,'fontweight','bold');
text(-0,ym(2)-(ym(2)-ym(1))/20,'GLO','color',[0 0 0],'fontsize',7,'fontweight','bold');
title('Heat flux','fontsize',7);
axis square

%% (c) simulated diffusivity
subplot('position',[0.1 0.16 0.34 0.34]);
contourf(time_local,depth,dK,100,'linestyle','none');
clim([-1 1]);
colormap(cmap);
h1=colorbar;
h1.TickLength = 0.012;
pp=get(h1,'position');
set(h1, 'position', [0.435 pp(2) 0.015 pp(4)]);
set(h1,'ytick',-4:0.5:4,'fontsize',7);
hold on;
lwd = 0.6; fts =7;
[c1,h1]=contour(time_local,depth,dK,[0.3 0.3],'k--', 'linewidth', lwd);
clabel(c1, h1, 'Fontsize', fts-1, 'color', 'k', 'LabelSpacing', 500);
plot([0,0],[0 200],'k-.','linewidth',0.8);

xm = [-12/24 3/24 12/24];
set(gca,'xlim', [time_local(1) time_local(end)], 'xtick',xm(1):xm(2):xm(3),'xticklabel',-12:3:12, 'ytick', 50:50:200, 'yticklabel', 50:50:200)
set(gca,'ylim',[10 200],'ydir','reverse')
set(gca, 'fontsize',fts,'linewidth',0.8, 'ticklength', [0.008 0.008]);
ylabel('Depth (m)','fontsize',7);
xlabel('Hours relative to TC','fontsize',7);
title('Difference of simulated diffusivity', 'fontsize',7);
xm = xlim;
text(xm(1)-(xm(2)-xm(1))*0.2,8,'c','fontsize',10, 'FontWeight','bold')
text(-11.5/24,25,' log_{10}(K_{withITs}/K_{withoutITs})','fontsize',7);
grid on;
axis square;

%% (d) simulated temperature
subplot('position',[0.58 0.16 0.34 0.34]);
contourf(time_local,depth,dT,100,'linestyle','none');
clim([-2 2]);
colormap(cmap);
h1=colorbar;
h1.TickLength = 0.012;
pp=get(h1,'position');
set(h1, 'position', [0.915 pp(2) 0.015 pp(4)]);
set(h1,'ytick',-4:1:4,'fontsize',7);
hold on;

lwd = 0.6; fts = 7;
[c1,h1]=contour(time_local,depth,dT,[0 0],'k--', 'linewidth', lwd);
clabel(c1, h1, 'Fontsize', fts-1, 'color', 'k', 'LabelSpacing', 500);
[c1,h1]=contour(time_local,depth,dT,[1 1],'r--', 'linewidth', lwd);
clabel(c1, h1, 'Fontsize', fts-1, 'color', 'r', 'LabelSpacing', 200);
[c1,h1]=contour(time_local,depth,dT,[-1 -1],'b--', 'linewidth', lwd);
clabel(c1, h1, 'Fontsize', fts-1, 'color', 'b', 'LabelSpacing', 500);
plot([0,0],[0 200],'k-.','linewidth',0.8);

xm = [-12/24 3/24 12/24];
set(gca,'xlim', [time_local(1) time_local(end)], 'xtick',xm(1):xm(2):xm(3),'xticklabel',-12:3:12, 'ytick', 50:50:200, 'yticklabel', 50:50:200)
set(gca,'ylim',[10 200],'ydir','reverse')
set(gca, 'fontsize',fts,'linewidth',0.8, 'ticklength', [0.008 0.008]);
xlabel('Hours relative to TC','fontsize',7);
ylabel('Depth (m)','fontsize',7);
title('Difference of simulated temperature','fontsize',7);
xm = xlim;
text(xm(1)-(xm(2)-xm(1))*0.2,8,'d','fontsize',10, 'FontWeight','bold')
text(-11.5/24,25,' \DeltaT (^\circC)','fontsize',7);
grid on;
axis square;
