# Supplementary material for: Ocean internal tides suppress tropical cyclones in the South China Sea
Source: Nat Commun. 2024 May 9;15:3903. doi: 10.1038/s41467-024-48003-y (PMC11082210; doi:10.1038/s41467-024-48003-y)
Supplement: Supplementary file 3 — Source Data [file 41467_2024_48003_MOESM3_ESM.zip › SourceData/FigS1.m]

clear;
clc;

filepath = '...';
load([filepath, 'SourceData\FigS1.mat']);

figure('color', 'w');
set(gcf, 'unit', 'centimeters', 'position', [3 3 40 30]);
subplot('position',[0.32 0.58 0.44 0.36]);
hold on;  
grid off;
for k=1:7
    plot(per_case(:,1),per_case(:,k+1),'.-','color',cmap(k, :),'linewidth',2.8,'markersize',25);
    hold on;
end
set(gca,'xlim',[700 1518],'xtick',700:100:1500);
set(gca,'ylim',[0 16],'ytick',0:4:16);
xm = xlim; ym = ylim;
set(gca,'linewid',1.5,'fontsize',19.5,'box','on');
text(xm(1)-(xm(2)-xm(1))*0.175,ym(2),'a','fontsize', 26, 'FontWeight','bold')
ylabel('Percentage of Intense TCs (%)','fontsize',20);
xlabel('Fixed spatial window (km)','fontsize',20);
title('Percentage of intense TC (case based)','fontsize',20)

xt = 705+[0 110 205 280 365 425 500];
yt = ym(2)-(ym(2)-ym(1))/20;
str = {'SCS', 'WP', 'EP', 'NA', 'IO', 'SP', 'GLO'};
for k=1:7
    text(xt(k),yt,str{k},'color',cmap(k, :),'fontsize',22,'fontweight','bold');
end


subplot('position',[0.32 0.1 0.44 0.36]);
for k=1:7
    plot(per_point(:,1),per_point(:,k+1),'.-','color',cmap(k, :),'linewidth',2.8,'markersize',25);
    hold on;
end
set(gca,'xlim',[700 1518],'xtick',700:100:1500);
set(gca,'ylim',[0 6],'ytick',0:1:6);
xm = xlim; ym = ylim;
set(gca,'linewid',1.5,'fontsize',19.5,'box','on');
text(xm(1)-(xm(2)-xm(1))*0.175,ym(2),'b','fontsize', 26, 'FontWeight','bold')
ylabel('Percentage of intense TCs (%)','fontsize',20);
xlabel('Fixed spatial window (km)','fontsize',20);
title('Percentage of intense TC (track-point based)','fontsize',20)

xt = 705+[0 110 205 280 365 425 500];
yt = ym(2)-(ym(2)-ym(1))/20;
str = {'SCS', 'WP', 'EP', 'NA', 'IO', 'SP', 'GLO'};
for k=1:7
    text(xt(k),yt,str{k},'color',cmap(k, :),'fontsize',22,'fontweight','bold');
end
