# Supplementary material for: Ocean internal tides suppress tropical cyclones in the South China Sea
Source: Nat Commun. 2024 May 9;15:3903. doi: 10.1038/s41467-024-48003-y (PMC11082210; doi:10.1038/s41467-024-48003-y)
Supplement: Supplementary file 3 — Source Data [file 41467_2024_48003_MOESM3_ESM.zip › SourceData/FigS10.m]

clear;
clc;

filepath = '...';
load([filepath, 'SourceData\FigS10.mat']);


figure('color', 'w');
set(gcf, 'unit', 'centimeters', 'position', [3 3 40 30]);

% (a) 
subplot('position',[0.085 0.25 0.4 0.53]);
m_proj('miller Cylindrical','long',[90 140],'lat',[-15 35]);
hold on;
m_gshhs('lc1','patch',[.7 .7 .7],'EdgeColor',[0.98 0.98 0.98]); 

p1 = m_plot(85,20,'o','markersize',8,'color',tycolor(1,:),'markerfacecolor',tycolor(1,:));
hold on;
p2 = m_plot(85,20,'o','markersize',8,'color',tycolor(2,:),'markerfacecolor',tycolor(2,:));
p3 = m_plot(85,20,'o','markersize',8,'color',tycolor(3,:),'markerfacecolor',tycolor(3,:));
p4 = m_plot(85,20,'o','markersize',8,'color',tycolor(4,:),'markerfacecolor',tycolor(4,:));
p5 = m_plot(85,20,'o','markersize',8,'color',tycolor(5,:),'markerfacecolor',tycolor(5,:));
p6 = m_plot(85,20,'o','markersize',8,'color',tycolor(6,:),'markerfacecolor',tycolor(6,:));
p7 = m_plot(85,20,'o','markersize',8,'color',tycolor(7,:),'markerfacecolor',tycolor(7,:));

lwd=3.5;
ms=23;
TcCa=[0 34 64 83 96 113 135]*0.5144;
for kx=1:size(Megi,1)-1
    if (Megi(kx,4)<TcCa(2))                          % TD
        m_plot(Megi(kx:kx+1,3),Megi(kx:kx+1,2),'-','linewid',lwd,'color',tycolor(1,:));
        if abs(Megi(kx,1)-fix(Megi(kx,1)))<0.1
        m_plot(Megi(kx,3),Megi(kx,2),'.','color',tycolor(1,:),'markersize',ms,'markerfacecolor',tycolor(1,:));
        end
    elseif (Megi(kx,4)>=TcCa(2) && Megi(kx,4)<TcCa(3))       % TS
        m_plot(Megi(kx:kx+1,3),Megi(kx:kx+1,2),'-','linewid',lwd,'color',tycolor(2,:));
        if abs(Megi(kx,1)-fix(Megi(kx,1)))<0.1
        m_plot(Megi(kx,3),Megi(kx,2),'.','color',tycolor(2,:),'markersize',ms,'markerfacecolor',tycolor(2,:));
        end   
    elseif (Megi(kx,4)>=TcCa(3) && Megi(kx,4)<TcCa(4))     % Cat1
        m_plot(Megi(kx:kx+1,3),Megi(kx:kx+1,2),'-','linewid',lwd,'color',tycolor(3,:)); 
        if abs(Megi(kx,1)-fix(Megi(kx,1)))<0.1
        m_plot(Megi(kx,3),Megi(kx,2),'.','color',tycolor(3,:),'markersize',ms,'markerfacecolor',tycolor(3,:));
        end
    elseif (Megi(kx,4)>=TcCa(4) && Megi(kx,4)<TcCa(5))      % Cat2
        m_plot(Megi(kx:kx+1,3),Megi(kx:kx+1,2),'-','linewid',lwd,'color',tycolor(4,:)); 
        if abs(Megi(kx,1)-fix(Megi(kx,1)))<0.1
        m_plot(Megi(kx,3),Megi(kx,2),'.','color',tycolor(4,:),'markersize',ms,'markerfacecolor',tycolor(4,:));
        end
    elseif (Megi(kx,4)>=TcCa(5) && Megi(kx,4)<TcCa(6))       % Cat3
        m_plot(Megi(kx:kx+1,3),Megi(kx:kx+1,2),'-','linewid',lwd,'color',tycolor(5,:)); 
        if abs(Megi(kx,1)-fix(Megi(kx,1)))<0.1
        m_plot(Megi(kx,3),Megi(kx,2),'.','color',tycolor(5,:),'markersize',ms,'markerfacecolor',tycolor(5,:));
        end
    elseif (Megi(kx,4)>=TcCa(6) && Megi(kx,4)<TcCa(7))      % Cat4
        m_plot(Megi(kx:kx+1,3),Megi(kx:kx+1,2),'-','linewid',lwd,'color',tycolor(6,:)); 
        if abs(Megi(kx,1)-fix(Megi(kx,1)))<0.1
        m_plot(Megi(kx,3),Megi(kx,2),'.','color',tycolor(6,:),'markersize',ms,'markerfacecolor',tycolor(6,:));
        end
    elseif (Megi(kx,4)>=TcCa(7))                        % Cat5
        m_plot(Megi(kx:kx+1,3),Megi(kx:kx+1,2),'-','linewid',lwd,'color',tycolor(7,:)); 
        if abs(Megi(kx,1)-fix(Megi(kx,1)))<0.1
        m_plot(Megi(kx,3),Megi(kx,2),'.','color',tycolor(7,:),'markersize',ms,'markerfacecolor',tycolor(7,:));
        end
    end  
end

m_plot([117 119.5],[21.1 21.1],'r-','linewid',2);
m_plot([99 135],[-10,-10],'k-','linewid',2);
m_plot([135 135],[-10,30],'k-','linewid',2);
m_plot([99 135],[30,30],'k-','linewid',2);
m_plot([99 99],[-10,30],'k-','linewid',2);
m_text(110,15,'The SCS','color','k','fontsize',18);
m_text(127.5,20,'Megi','color','k','fontsize',18);
m_plot(118.5, 21.1,'p','color','k','markersize',13,'markerfacecolor','k');

m_grid('box','on','tickdir','in','xtick',[90:10:140],'ytick',[-10:10:35], ...
         'fontsize',22, 'linewidth',2,'ticklength',0.015, 'linestyle','none');
hh=legend([p1, p2, p3, p4, p5, p6, p7], 'TD','TS','Cat1','Cat2','Cat3','Cat4','Cat5');
set(hh,'fontsize',15,'location','NorthWest','box','off');

xm=xlim;ym=ylim;
text(xm(1)-(xm(2)-xm(1))*0.15,ym(2),'a','fontsize', 28, 'FontWeight','bold')
text(xm(1)+(xm(2)-xm(1))*0.5, ym(1)-(ym(2)-ym(1))*0.1, 'Longitude', 'fontsize', 21, 'HorizontalAlignment', 'center');
text(xm(1)-(xm(2)-xm(1))*0.18, ym(1)+(ym(2)-ym(1))*0.5, 'Latitude', 'fontsize', 21, 'HorizontalAlignment', 'center', 'rotation', 90);


% (b)
subplot('position',[0.57 0.25 0.4 0.53]);
m_proj('miller','lon',[115,124.7],'lat',[15.3,25]);
hold on
m_gshhs('lc1','patch',[.7 .7 .7],'EdgeColor',[0.98 0.98 0.98]); 
for k=1:4
    hp=m_plot(cx_nt(13:end, k), cy_nt(13:end, k),'color',[0 0 1],'linewidth',1.5);
    hp.Color(4) = 0.3;    
end
for k=1:4
    hp=m_plot(cx_wt(13:end, k), cy_wt(13:end, k),'color',[1 0 0],'linewidth',1.5);
    hp.Color(4) = 0.3;    
end

h1=m_plot(ocx(3:end),ocy(3:end),'-k','linewidth',2.8);
h2=m_plot(nanmean(cx_nt(13:end,:),2),nanmean(cy_nt(13:end,:),2),'-b','linewidth',2.8);
h3=m_plot(nanmean(cx_wt(13:end,:),2),nanmean(cy_wt(13:end,:),2),'-r','linewidth',2.8);
hold on
m_plot(lon_o,lat_o,'ok','markersize',8, 'markerfacecolor', 'k');
m_plot(lon_nt,lat_nt,'ob','markersize',8, 'markerfacecolor', 'b');
m_plot(lon_wt,lat_wt,'or','markersize',8, 'markerfacecolor', 'r');

m_grid('box','on','tickdir','in','ytick',[16:2:24],'xtick',[116:2:124], ...
                  'linewidth',2,'ticklength',0.015, 'fontsize', 22, 'linestyle','none');

fs = 17;
m_text(lon_o(1)-0.4,lat_o(1)-0.2,'10/19','fontsize',fs)
m_text(lon_nt(1)-0.4,lat_nt(1)+0.3,'10/19','fontsize',fs,'color','b')
m_text(lon_wt(1)+0.08,lat_wt(1),'10/19','fontsize',fs,'color','r')

m_text(lon_o(2)-1.1,lat_o(2),'10/20','fontsize',fs)
m_text(lon_nt(2)+0.1,lat_nt(2)+0.2,'10/20','fontsize',fs,'color','b')
m_text(lon_wt(2)+0.2,lat_wt(2),'10/20','fontsize',fs,'color','r')

m_text(lon_o(3)-1.1,lat_o(3),'10/21','fontsize',fs)
m_text(lon_nt(3)+0.05,lat_nt(3)+0.4,'10/21','fontsize',fs,'color','b')
m_text(lon_wt(3)-1.15,lat_wt(3)+0.3,'10/21','fontsize',fs,'color','r')

m_text(lon_o(4)+0.1,lat_o(4),'10/22','fontsize',fs)
m_text(lon_nt(4)+0.2,lat_nt(4),'10/22','fontsize',fs,'color','b')
m_text(lon_wt(4)-1.15,lat_wt(4),'10/22','fontsize',fs,'color','r')

m_text(lon_o(5)+0.1,lat_o(5),'10/23','fontsize',fs)
m_text(lon_nt(5)-1.1,lat_nt(5),'10/23','fontsize',fs,'color','b')
m_text(lon_wt(5)-0.6,lat_wt(5)+0.3,'10/23','fontsize',fs,'color','r')

ss=legend([h1,h2,h3],'JTWC','without-ITs','with-ITs');
set(ss,'fontsize',18,'linewidth',1.7)
xm=xlim;ym=ylim;
text(xm(1)-(xm(2)-xm(1))*0.15,ym(2),'b','fontsize', 28, 'FontWeight','bold')
text(xm(1)+(xm(2)-xm(1))*0.5, ym(1)-(ym(2)-ym(1))*0.1, 'Longitude', 'fontsize', 21, 'HorizontalAlignment', 'center');
text(xm(1)-(xm(2)-xm(1))*0.18, ym(1)+(ym(2)-ym(1))*0.5, 'Latitude', 'fontsize', 21, 'HorizontalAlignment', 'center', 'rotation', 90);
