# Supplementary material for: Ocean internal tides suppress tropical cyclones in the South China Sea
Source: Nat Commun. 2024 May 9;15:3903. doi: 10.1038/s41467-024-48003-y (PMC11082210; doi:10.1038/s41467-024-48003-y)
Supplement: Supplementary file 3 — Source Data [file 41467_2024_48003_MOESM3_ESM.zip › SourceData/FigS11.m]

clear;
clc;

filepath = '...';
load([filepath, 'SourceData\FigS11.mat']);


figure('color', 'w');
set(gcf, 'unit', 'centimeters', 'position', [3 3 40 30]);

subplot('position',[0.2 0.71 0.55 0.27]);
plot(SST_t,SST_IT,'r','linewidth',3)
hold on; 
plot(SST_t,SST_no,'b','linewidth',3)
set(gca, 'xlim',[datenum(2010,10,19),datenum(2010,10,22,2,0,0)]);
set(gca,'xtick',dtime(1:24:end),'xticklabel',[],'ylim',[24 30],'ytick',[24:2:30]);
text(datenum(2010,10,19,2,0,0)+0.00,29.5,'without ITs','fontsize',22,'color','b');
text(datenum(2010,10,19,2,0,0)+0.95,29.5,'with ITs','fontsize',22,'color','r');
text(datenum(2010,10,19,3,0,0)-0.6,30,'a','fontsize', 26, 'FontWeight','bold')
ylabel({'SST (^\circC)'},'fontsize',21);
set(gca,'linewid',1.5,'fontsize',21);
grid on;  


subplot('position',[0.2 0.40 0.55 0.27]);
plot(Vmax_t,Vmax_IT,'r','linewidth',3);
hold on;  
h1=patch([Vmax_t;flipud(Vmax_t)],[Vmax_IT-Vmax_IT_std,fliplr(Vmax_IT+Vmax_IT_std)],'r');
set(h1,'facealpha',0.3,'edgecolor','none');
plot(Vmax_t,Vmax_no,'b','linewidth',3);
h2=patch([Vmax_t;flipud(Vmax_t)],[Vmax_no-Vmax_no_std,fliplr(Vmax_no+Vmax_no_std)],'b');
set(h2,'facealpha',0.3,'edgecolor','none');
set(gca,'xtick',dtime(1:24:end),'xticklabel',[],'ylim',[30 50],'ytick',[30:5:50]);
set(gca,'xlim',[datenum(2010,10,19),datenum(2010,10,22,2,0,0)]);
text(datenum(2010,10,19,3,0,0)-0.6,50,'b','fontsize', 26, 'FontWeight','bold')
ylabel({'Vmax (m s^-^1)'},'fontsize',21);
set(gca,'linewid',1.5,'fontsize',21);
grid on;


subplot('position',[0.2 0.09 0.55 0.28]);
plot(SLP_t,SLP_IT,'r','linewidth',3);
hold on;
h1=patch([SLP_t;flipud(SLP_t)],[SLP_IT-SLP_IT_std,fliplr(SLP_IT+SLP_IT_std)],'r');
set(h1,'facealpha',0.3,'edgecolor','none');
plot(SLP_t,SLP_no,'b','linewidth',3);
h2=patch([SLP_t;flipud(SLP_t)],[SLP_no-SLP_no_std,fliplr(SLP_no+SLP_no_std)],'b');
set(h2,'facealpha',0.3,'edgecolor','none');
set(gca,'xtick',dtime(1:24:end),'xticklabel',datestr(dtime(1:24:end),'mm/dd'))
set(gca,'xlim',[datenum(2010,10,19),datenum(2010,10,22,2,0,0)],'ylim',[940 975],'ytick',[940:10:975]);
text(datenum(2010,10,19,3,0,0)-0.6,975,'c','fontsize', 26, 'FontWeight','bold')
ylabel({'Min SLP (hPa)'},'fontsize',21);
xlabel('Date','fontsize',21);
set(gca,'linewid',1.5,'fontsize',21);
grid on;  
