# Supplementary material for: Ocean internal tides suppress tropical cyclones in the South China Sea
Source: Nat Commun. 2024 May 9;15:3903. doi: 10.1038/s41467-024-48003-y (PMC11082210; doi:10.1038/s41467-024-48003-y)
Supplement: Supplementary file 3 — Source Data [file 41467_2024_48003_MOESM3_ESM.zip › SourceData/FigS12.m]

clear;
clc;

filepath = '...';
load([filepath, 'SourceData\FigS12.mat']);

figure('color','w');
set(gcf,'Position',[100 100 350 300]);
axes('position', [0.12 0.15 0.75 0.7]);
m_proj('Miller','lon',[114 121],'lat',[16 23]); 
hold on;
m_contourf(double(lon),double(lat),ws_nonIT,100,'edgecolor','none');
colormap(parula);
caxis([0 40]);
hh=colorbar;
set(hh,'YTick',0:10:40,'YTickLabel',[0 10 20 30 40],'FontSize',10,'linewidth',0.8); 
set(get(hh,'Title'),'string','(m s^-^1)');
set(hh,'Position', [0.83 0.15 0.035 0.70]); 
m_quiver(double(lon(1:5:end,1:5:end)),double(lat(1:5:end,1:5:end)),u10_nonIT(1:5:end,1:5:end),v10_nonIT(1:5:end,1:5:end),'color','k');
plo1=m_plot(lontc,lattc,'kp'); plo1.MarkerFaceColor='k'; plo1.MarkerSize=10;
m_gshhs('lc1','patch',[.7 .7 .7],'EdgeColor',[0.98 0.98 0.98]); 
m_grid('xtick',115:2:121,'ytick',16:2:23,'FontSize',13,'FontWeight','Normal','linewidth',1);
tex=m_text(114.5,22.5,'Without ITs');
tex.FontSize=13;tex.FontWeight='bold';tex.Color='b';
xm=xlim; ym=ylim;
text(xm(1)-(xm(2)-xm(1))/5,ym(2)+(ym(2)-ym(1))/25,'a','fontsize',18, 'FontWeight','bold');
text(xm(1)+(xm(2)-xm(1))*0.5, ym(1)-(ym(2)-ym(1))*0.15, 'Longitude', 'fontsize', 13, 'HorizontalAlignment', 'center');
text(xm(1)-(xm(2)-xm(1))*0.3, ym(1)+(ym(2)-ym(1))*0.5, 'Latitude', 'fontsize', 13, 'HorizontalAlignment', 'center', 'rotation', 90);
title('Wind field (without ITs)','fontsize',13)


figure('color','w');
set(gcf,'Position',[100 100 350 300]);
axes('position', [0.12 0.15 0.75 0.7]);
m_proj('Miller','lon',[114 121],'lat',[16 23]); 
hold on;
m_contourf(double(lon),double(lat),ws_IT,100,'edgecolor','none');
colormap(parula);
hh=colorbar;
caxis([0 40]);
set(hh,'YTick',0:10:40,'YTickLabel',[0 10 20 30 40],'FontSize',10,'linewidth',0.8); 
set(get(hh,'Title'),'string','(m s^-^1)');
set(hh,'Position', [0.83 0.15 0.035 0.70]); 
m_quiver(double(lon(1:5:end,1:5:end)),double(lat(1:5:end,1:5:end)),u10_IT(1:5:end,1:5:end),v10_IT(1:5:end,1:5:end),'color','k');
plo1=m_plot(lontc,lattc,'kp'); plo1.MarkerFaceColor='k'; plo1.MarkerSize=10;
m_gshhs('lc1','patch',[.7 .7 .7],'EdgeColor',[0.98 0.98 0.98]); 
m_grid('xtick',115:2:121,'ytick',16:2:23,'FontSize',13,'FontWeight','Normal','linewidth',1);
tex=m_text(114.5,22.5,'With ITs');
tex.FontSize=13;tex.FontWeight='bold';tex.Color='r';
xm=xlim; ym=ylim;
text(xm(1)-(xm(2)-xm(1))/5,ym(2)+(ym(2)-ym(1))/25,'b','fontsize',22-4, 'FontWeight','bold');
text(xm(1)+(xm(2)-xm(1))*0.5, ym(1)-(ym(2)-ym(1))*0.15, 'Longitude', 'fontsize', 13, 'HorizontalAlignment', 'center');
text(xm(1)-(xm(2)-xm(1))*0.3, ym(1)+(ym(2)-ym(1))*0.5, 'Latitude', 'fontsize', 13, 'HorizontalAlignment', 'center', 'rotation', 90);
title('Wind field (with ITs)','fontsize',13)


figure('color','w');
set(gcf,'Position',[100 100 350 300]);
axes('position', [0.12 0.15 0.75 0.7]);
m_proj('Miller','lon',[114 121],'lat',[16 23]); 
hold on;
m_contourf(double(lon),double(lat),delta_ws,100,'edgecolor','none');
colormap(redblue(100));
caxis([-10 10]);
hh=colorbar;set(hh,'YTick',-10:5:10,'YTickLabel',[-10 -5 0 5 10],'FontSize',10,'linewidth',0.8);
set(get(hh,'Title'),'string','(m s^-^1)');
set(hh,'Position', [0.83 0.15 0.035 0.70]); 
m_gshhs('lc1','patch',[.7 .7 .7],'EdgeColor',[0.98 0.98 0.98]);
m_grid('xtick',115:2:121,'ytick',16:2:23,'FontSize',13,'FontWeight','Normal','linewidth',1);
plo1=m_plot(lontc,lattc,'kp'); plo1.MarkerFaceColor='k'; plo1.MarkerSize=10;
m_range_ring(lontc,lattc,200,'linewidth',2,'color','k','linestyle','--');
xm=xlim; ym=ylim;
text(xm(1)-(xm(2)-xm(1))/5,ym(2)+(ym(2)-ym(1))/25,'c','fontsize',18, 'FontWeight','bold');
text(xm(1)+(xm(2)-xm(1))*0.5, ym(1)-(ym(2)-ym(1))*0.15, 'Longitude', 'fontsize', 13, 'HorizontalAlignment', 'center');
text(xm(1)-(xm(2)-xm(1))*0.3, ym(1)+(ym(2)-ym(1))*0.5, 'Latitude', 'fontsize', 13, 'HorizontalAlignment', 'center', 'rotation', 90);
tex=m_text(114.5,22-0.3,['Diff: ',num2str(roundn(mdelta_ws,-1)),' m s^-^1']);
tex.FontSize=12; tex.FontWeight='bold';
tex=m_text(114.4,21.3-0.3,[' CI: ','99.99%']);
tex.FontSize=12; tex.FontWeight='bold';
title('Wind speed difference','fontsize',13)


figure('color','w');
set(gcf,'Position',[100 100 350 300]);
axes('position', [0.12 0.15 0.75 0.7]);
m_proj('Miller','lon',[114 121],'lat',[16 23]); 
hold on;
m_contourf(double(lon),double(lat),rain_nonIT,100,'edgecolor','none');
colormap(parula);
caxis([0 800]);
hh=colorbar;
set(hh,'YTick',0:200:800,'YTickLabel',[0 200 400 600 800],'FontSize',10,'linewidth',0.8); 
set(get(hh,'Title'),'string','(mm hr^-^1)');
set(hh,'Position', [0.83 0.15 0.035 0.70]);  
plo1=m_plot(lontc,lattc,'kp'); plo1.MarkerFaceColor='k'; plo1.MarkerSize=10;
m_gshhs('lc1','patch',[.7 .7 .7],'EdgeColor',[0.98 0.98 0.98]); 
m_grid('xtick',115:2:121,'ytick',16:2:23,'FontSize',13,'FontWeight','Normal','linewidth',1);
tex=m_text(114.5,22.5,'Without ITs');
tex.FontSize=13;tex.FontWeight='bold';tex.Color='b';
xm=xlim; ym=ylim;
text(xm(1)-(xm(2)-xm(1))/5,ym(2)+(ym(2)-ym(1))/25,'d','fontsize',18, 'FontWeight','bold');
text(xm(1)+(xm(2)-xm(1))*0.5, ym(1)-(ym(2)-ym(1))*0.15, 'Longitude', 'fontsize', 13, 'HorizontalAlignment', 'center');
text(xm(1)-(xm(2)-xm(1))*0.3, ym(1)+(ym(2)-ym(1))*0.5, 'Latitude', 'fontsize', 13, 'HorizontalAlignment', 'center', 'rotation', 90);
title('Rainfall (without ITs)','fontsize',13)


figure('color','w');
set(gcf,'Position',[100 100 350 300]);
axes('position', [0.12 0.15 0.75 0.7]);
m_proj('Miller','lon',[114 121],'lat',[16 23]); 
hold on;
m_contourf(double(lon),double(lat),rain_IT,100,'edgecolor','none');
colormap(parula);
caxis([0 800]);
hh=colorbar;
set(hh,'YTick',0:200:800,'YTickLabel',[0 200 400 600 800],'FontSize',10,'linewidth',0.8); 
set(get(hh,'Title'),'string','(mm hr^-^1)');
set(hh,'Position', [0.83 0.15 0.035 0.70]);  
plo1=m_plot(lontc,lattc,'kp'); plo1.MarkerFaceColor='k'; plo1.MarkerSize=10;
m_gshhs('lc1','patch',[.7 .7 .7],'EdgeColor',[0.98 0.98 0.98]); 
m_grid('xtick',115:2:121,'ytick',16:2:23,'FontSize',13,'FontWeight','Normal','linewidth',1);
tex=m_text(114.5,22.5,'With ITs');
tex.FontSize=13;tex.FontWeight='bold';tex.Color='r';
xm=xlim; ym=ylim;
text(xm(1)-(xm(2)-xm(1))/5,ym(2)+(ym(2)-ym(1))/25,'e','fontsize',18, 'FontWeight','bold');
text(xm(1)+(xm(2)-xm(1))*0.5, ym(1)-(ym(2)-ym(1))*0.15, 'Longitude', 'fontsize', 13, 'HorizontalAlignment', 'center');
text(xm(1)-(xm(2)-xm(1))*0.3, ym(1)+(ym(2)-ym(1))*0.5, 'Latitude', 'fontsize', 13, 'HorizontalAlignment', 'center', 'rotation', 90);
title('Rainfall (with ITs)','fontsize',13)


figure('color','w');
set(gcf,'Position',[100 100 350 300]);
axes('position', [0.12 0.15 0.75 0.7]);
m_proj('Miller','lon',[114 121],'lat',[16 23]); 
hold on;
m_contourf(double(lon),double(lat),delta_rain,100,'edgecolor','none');
colormap(redblue(100));
caxis([-200 200]);
hh=colorbar;
set(hh,'YTick',-200:100:200,'YTickLabel',[-200 -100 0 100 200],'FontSize',10,'linewidth',0.8);
set(get(hh,'Title'),'string','(mm hr^-^1)');
set(hh,'Position', [0.83 0.15 0.035 0.70]);
m_gshhs('lc1','patch',[.7 .7 .7],'EdgeColor',[0.98 0.98 0.98]);
m_grid('xtick',115:2:121,'ytick',16:2:23,'FontSize',13,'FontWeight','Normal','linewidth',1);
plo1=m_plot(lontc,lattc,'kp'); plo1.MarkerFaceColor='k'; plo1.MarkerSize=10;
m_range_ring(lontc,lattc,200,'linewidth',2,'color','k','linestyle','--');
xm=xlim; ym=ylim;
text(xm(1)-(xm(2)-xm(1))/5,ym(2)+(ym(2)-ym(1))/25,'f','fontsize',18, 'FontWeight','bold');
text(xm(1)+(xm(2)-xm(1))*0.5, ym(1)-(ym(2)-ym(1))*0.15, 'Longitude', 'fontsize', 13, 'HorizontalAlignment', 'center');
text(xm(1)-(xm(2)-xm(1))*0.3, ym(1)+(ym(2)-ym(1))*0.5, 'Latitude', 'fontsize', 13, 'HorizontalAlignment', 'center', 'rotation', 90);
tex=m_text(114.5,22-0.3,['Diff: ',num2str(roundn(mdelta_rain,-1)),' mm hr^-^1']);
tex.FontSize=12; tex.FontWeight='bold';
tex=m_text(114.4,21.3-0.3,[' CI: ','99.99%']);
tex.FontSize=12; tex.FontWeight='bold';
title('Rainfall difference','fontsize',13)


    
