# Supplementary material for: Ocean internal tides suppress tropical cyclones in the South China Sea
Source: Nat Commun. 2024 May 9;15:3903. doi: 10.1038/s41467-024-48003-y (PMC11082210; doi:10.1038/s41467-024-48003-y)
Supplement: Supplementary file 3 — Source Data [file 41467_2024_48003_MOESM3_ESM.zip › SourceData/FigS13.m]

clear;
clc;

filepath = '...';
load([filepath, 'SourceData\FigS13.mat']);

figure('color', 'w');
set(gcf, 'unit', 'centimeters', 'position', [3 2 40 32]);

% (a)
subplot('Position', [0.29 0.67 0.37 0.3]);
m_proj('equidistant','lon',[103 130],'lat',[8 25]);  
hold on;
m_etopo2('pcolor');
m_etopo2('contour', [-1000 -1000], 'linestyle', '--', 'color', 'k', 'linewidth', 1);
clim([-6000 0]);
cmap0 = othercolor('BrBu_12');
cmap = cmap0(110:end, :);
colormap(flipud(cmap));
c = colorbar('Ticks', -6000:1000:0, 'TickLabels', -6000:1000:0, 'fontsize', 20, ...
                        'TickLength', 0.017, 'linewidth', 1.1);
c.Position = [0.68, 0.67, 0.014, 0.3];
set(get(c, 'Title'), 'string', 'm', 'fontsize', 20);
m_plot([105 121], [17 17], 'm--', 'linewidth', 1.5);
m_coast('patch',[.5 .5 .5]);
m_plot(m_lon1, m_lat1, 'p', 'markersize', 15, 'markerfacecolor', 'r', 'markeredgecolor', 'r');
m_plot(m_lon2, m_lat2, 'p', 'markersize', 15, 'markerfacecolor', 'b', 'markeredgecolor', 'b');
m_text(m_lon1-1.3, m_lat1-1, 'NSCS', 'color', 'r', 'fontsize', 15);
m_text(m_lon2-1.3, m_lat2-1, 'SSCS', 'color', 'b', 'fontsize', 15);
m_grid('box','on', 'xtick', 100:5:130, 'ytick', 5:5:25, ...
          'tickdir','out','linewi',2,'fontsize',20, 'linestyle', 'none');
m_text(113, 18.5, 'North SCS', 'color', 'r', 'fontsize', 18);
m_text(113, 15.5, 'South SCS', 'color', 'b', 'fontsize', 18);

xm = xlim;
ym = ylim;
text(xm(1)-(xm(2)-xm(1))*0.22, ym(2)+(ym(2)-ym(1))*0.04, 'a', 'FontSize', 26, 'fontweight', 'bold', 'HorizontalAlignment', 'left');
text(xm(1)+(xm(2)-xm(1))*0.5, ym(1)-(ym(2)-ym(1))*0.15, 'Longitude', 'fontsize', 20, 'HorizontalAlignment', 'center');
text(xm(1)-(xm(2)-xm(1))*0.2, ym(1)+(ym(2)-ym(1))*0.5, 'Latitude', 'fontsize', 20, 'HorizontalAlignment', 'center', 'rotation', 90);

% (b)
subplot('Position', [0.29 0.33 0.37 0.27]);
h1 = loglog(vfd1*scpd, v_SPd1, 'r', 'linewid', 1.88); 
hold on;
h2 = loglog(vfd2*scpd, v_SPd2, 'b', 'linewid', 1.88); 
loglog(vfd1*scpd, v_SPd1, 'r', 'linewid', 1.85); 


xfN = 2*sin(lat1*pi/180)/24/3600; 
xfS = 2*sin(lat2*pi/180)/24/3600; 

freq.D11 = min([freq.k1, freq.o1, freq.p1, freq.q1]);
freq.D12 = max([freq.k1, freq.o1, freq.p1, freq.q1]);
freq.D21 = min([freq.m2, freq.s2, freq.n2, freq.k2]);
freq.D22 = max([freq.m2, freq.s2, freq.n2, freq.k2]);
xD1 = freq.D12;
xD2 = freq.D21;

fts = 17;
txty1 = 3e-1;
txty2 = 7e-1;
ym11 = 3e-2; ym12 = 1e-1;
ym21 = 1e-1; ym22 = 4e-1;

plot([xfN*scpd xfN*scpd], [ym11 ym12], 'r--', 'linewidth', 1);
plot([xfS*scpd xfS*scpd], [ym11 ym12], 'b--', 'linewidth', 1);
plot([xD1*scpd xD1*scpd], [ym21 ym22], 'k--', 'linewidth', 1);
plot([xD2*scpd xD2*scpd], [ym21 ym22], 'k--', 'linewidth', 1);

text(xfN*scpd*.9, txty1,'\itf_{NSCS}','fontsize',fts,'color','r');
text(xfS*scpd*.9, txty1,'\itf_{SSCS}','fontsize',fts,'color','b');
text(xD1*scpd*.95, txty2,'\itD1','fontsize',fts,'color','k');
text(xD2*scpd*.95, txty2,'\itD2','fontsize',fts,'color','k');
xlim([0.15 4]);
ylim([5e-5 2]);

set(gca, 'xtick', [0.2:0.1:0.5, 1:4], 'xticklabel', {'0.2', '', '', '0.5', '1', '2', '3', '4'});
set(gca, 'ytick', [1e-4 1e-3 1e-2 1e-1 1]);

set(gca, 'fontsize', 20, 'linewidth', 1.5);
xlabel('Frequency (cpd)', 'fontsize', 20);
ylabel('PSD (m^2 s^{-2} cpd^{-1})', 'fontsize', 20);
hg = legend([h1 h2], 'North SCS', 'South SCS');
set(hg, 'fontsize', 18, 'textcolor', 'k', 'location', 'SouthWest'); 
set(hg, 'box', 'off');
text(0.076, 3, 'b', 'FontSize', 26, 'fontweight', 'bold', 'HorizontalAlignment', 'left');

% (c)
subplot('position', [0.29 0.04 0.37 0.21]);
colororder({'k','k'})
yyaxis left
c = categorical({'SST cooling'});
h1 = bar(c, ssta, 1);
set(h1(1), 'facecolor', 'r', 'edgecolor', 'k', 'linewidth', 1.2);
set(h1(2), 'facecolor', 'b', 'edgecolor', 'k', 'linewidth', 1.2);
ylim([-4 -2]);
set(gca, 'ytick', -4:0.5:0);
set(gca, 'ydir', 'reverse');
set(gca, 'fontsize', 24, 'LineWidth', 1.5);
ylabel('SST cooling (°C)', 'fontsize', 23);
ym = ylim;
text(-0.31, -4.1, 'c', 'FontSize', 26, 'fontweight', 'bold', 'HorizontalAlignment', 'left');

yyaxis right
c = categorical({'IR'});
h1 = bar(c, IR, 1);
set(h1(1), 'facecolor', 'r', 'edgecolor', 'k', 'linewidth', 1.2);
set(h1(2), 'facecolor', 'b', 'edgecolor', 'k', 'linewidth', 1.2);
ylim([-15 -6]);
set(gca, 'ytick', -15:3:0);
set(gca, 'ydir', 'reverse');
set(gca, 'fontsize', 20, 'LineWidth', 1.5);
ylabel({'Intensification'; 'rate (m s^{-1} day^{-1})'}, 'fontsize', 20);
legend([h1(1) h1(2)], 'NSCS', 'SSCS', 'box', 'off', 'fontsize', 19)
