# Supplementary material for: Ocean internal tides suppress tropical cyclones in the South China Sea
Source: Nat Commun. 2024 May 9;15:3903. doi: 10.1038/s41467-024-48003-y (PMC11082210; doi:10.1038/s41467-024-48003-y)
Supplement: Supplementary file 3 — Source Data [file 41467_2024_48003_MOESM3_ESM.zip › SourceData/FigS2.m]

clear;
clc;

filepath = '...';
load([filepath, 'SourceData\FigS2.mat']);


figure('color', 'w');  
set(gcf,'unit','centimeters','position',[1 5 28 30])

% FigS2a
subplot('position',[0.25 0.69 0.44 0.28]);
m_proj('miller Cylindrical','long',[95 140],'lat',[0 30]);
m_coast('patch',[0.8 0.8 0.8],'linewid',.6);
hold on;
for kT=1:length(TCtr)
    kT1=TCtr(kT);
    TC=squeeze(TCWP1(kT1,:,:));
    mask=find(TC(:,1)>0);   TC=TC(mask,:); clear mask;
    mask100=find(~isnan(TC(:,1)));   TC=TC(mask100,:); 
    mask0=find(TC(:,5)<0);   TC(mask0,5)=NaN;   clear mask0;
    
    hp = m_plot(TC(:,3),TC(:,2),'-','linewid',.6,'color','r');
    hp.Color(4) = 0.6;
end
clear TC;
m_grid('box','fancy','tickdir','in','xtick',[95:5:140],'ytick',[0:5:30],'fontsize',15, ...
    'linestyle','none','linewidth',1,'ticklength',[0.004],'fontsize',11);
xm = xlim; ym = ylim;
text(xm(1)+(xm(2)-xm(1))*0.5, ym(1)-(ym(2)-ym(1))*0.11, 'Longitude', 'fontsize', 12, 'HorizontalAlignment', 'center');
text(xm(1)-(xm(2)-xm(1))*0.13, ym(1)+(ym(2)-ym(1))*0.5, 'Latitude', 'fontsize', 12, 'HorizontalAlignment', 'center', 'rotation', 90);
m_text(87.5,30,'a','fontsize', 22, 'FontWeight','bold')


% FigS2b
subplot('position',[0.25 0.35 0.44 0.28]);
m_proj('miller Cylindrical','long',[95 140],'lat',[0 30]);
hold on;
m_coast('patch',[0.8 0.8 0.8],'linewid',.6);
for kT=1:length(TCtr_non)
    kT1=TCtr_non(kT);
    TC=squeeze(TCWP1(kT1,:,:));
    mask=find(TC(:,1)>0);   TC=TC(mask,:); clear mask;
    mask100=find(~isnan(TC(:,1)));   TC=TC(mask100,:); 
    mask0=find(TC(:,5)<0);   TC(mask0,5)=NaN;   clear mask0;
    
    hp = m_plot(TC(:,3),TC(:,2),'-','linewid',0.6,'color','b');
    hp.Color(4) = 0.6;
end
m_grid('box','fancy','tickdir','in','xtick',[95:5:140],'ytick',[0:5:30],'fontsize',15, ...
    'linestyle','none','linewidth',1,'ticklength',[0.004],'fontsize',11);
xm = xlim; ym = ylim;
text(xm(1)+(xm(2)-xm(1))*0.5, ym(1)-(ym(2)-ym(1))*0.11, 'Longitude', 'fontsize', 12, 'HorizontalAlignment', 'center');
text(xm(1)-(xm(2)-xm(1))*0.13, ym(1)+(ym(2)-ym(1))*0.5, 'Latitude', 'fontsize', 12, 'HorizontalAlignment', 'center', 'rotation', 90);
m_text(87.5,30,'b','fontsize', 22, 'FontWeight','bold')


% FigS2c
cmap = 'c';
subplot('position',[0.25 0.06 0.44 0.23]);
h1 = plot(IR_x, IR_total(1, :), '-o', 'color', cmap, 'markersize', 6,  ... 
                     'markerfacecolor', cmap, 'linewid', 1.5);
hold on;  grid off;
errorbar(IR_x, IR_total(1, :), IR_total(2, :), 'o', 'markersize', 5, 'color', cmap);

h2 = plot(IR_x, IR_POPM(1, :), ':^', 'color', 'r', 'markersize', 6,  ... 
                       'markerfacecolor', 'r', 'linewid', 1.5);
errorbar(IR_x, IR_POPM(1, :), IR_POPM(2, :), '^', 'markersize', 5, 'color', 'r');

h3 = plot(IR_x, IR_non(1, :), ':s', 'color', 'b', 'markersize', 6,  ... 
                       'markerfacecolor', 'b', 'linewid', 1.5);
errorbar(IR_x, IR_non(1, :), IR_non(2, :), 's', 'markersize', 5, 'color', 'b');

h4 = plot(IR_x, IR_GLO(1, :), '-o', 'color', 'k', 'markersize', 6,  ... 
                       'markerfacecolor', 'k', 'linewid', 1.5);
errorbar(IR_x, IR_GLO(1, :), IR_GLO(2, :), 'o', 'markersize', 5, 'color', 'k');

hh=legend([h1 h2 h3 h4], 'Total', 'POPM', 'NonPOPM', 'GLO'); 
set(hh, 'box', 'off')
set(gca, 'xlim', [0 7], 'xtick', [0.5:1:6.5], 'xticklabel', {'TD';'TS';'Cat1';'Cat2';'Cat3';'Cat4';'Cat5'});
set(gca, 'ylim', [-25 10], 'ytick', [-25:10:10]);
set(gca, 'fontsize', 11, 'linewid', 1.5);
xlabel('TC Category', 'fontsize', 12);
ylabel('TC IR (m s^-^1 day^-^1)', 'fontsize', 12);
xm = xlim; ym = ylim;
text(xm(1)-(xm(2)-xm(1))*0.15, ym(2), 'c','fontsize', 22, 'FontWeight','bold')
