# Supplementary material for: Ocean internal tides suppress tropical cyclones in the South China Sea
Source: Nat Commun. 2024 May 9;15:3903. doi: 10.1038/s41467-024-48003-y (PMC11082210; doi:10.1038/s41467-024-48003-y)
Supplement: Supplementary file 3 — Source Data [file 41467_2024_48003_MOESM3_ESM.zip › SourceData/FigS3.m]

clear;
clc;

filepath = '...';
load([filepath, 'SourceData\FigS3.mat']);

figure('color', 'w');
set(gcf, 'unit', 'centimeters', 'position', [3 3 40 30]);

ms = 4; lwd = 2; lwd2 = 3.5; lwd3 = 1.2;
str = {'SCS', 'WP', 'EP', 'NA', 'IO', 'SP', 'GLO'};

% TD,TS
subplot('position', [0.1 0.59 0.38 0.35]);
plot([0 0], [-5 5], 'k--', 'linewid', 1);
hold on;
for k=2:7
    eval(['tmp = ', str{k}, ';']);
    plot(timed, tmp.cTDS(1, :), '-o', 'color', cmap(k, :), 'markersize', ms, ... 
                  'markerfacecolor', cmap(k, :), 'linewid', lwd);
    hold on;
    errorbar(timed, tmp.cTDS(1, :), tmp.cTDS(2, :), 'o', 'markersize', ms, 'color', cmap(k, :), 'LineWidth', lwd3);
    clear tmp;
end
plot(timed, SCS.cTDS(1, :), '-o', 'color', cmap(1, :), 'markersize', ms, ... 
                 'markerfacecolor', cmap(1, :), 'linewid', lwd2);
errorbar(timed, SCS.cTDS(1, :), SCS.cTDS(2, :), 'o', 'markersize', ms, 'color', cmap(1, :), 'LineWidth', lwd3);
set(gca, 'xlim', [-5 5], 'xtick', [-5:1:5], 'ylim', [-1.5 0.5], 'ytick', [-1.5:0.5:0.5]);
xlabel('Days relative to TC', 'fontsize', 20);
ylabel('SST 59 (¡æ)', 'fontsize', 20);
% text(-4.6, -1, 'TD-TS', 'fontsize', 20);
set(gca, 'fontsize', 20, 'linewid', 1.5);
text(-6.7, 0.55, 'a', 'fontsize', 28, 'FontWeight', 'bold');
title('Evolution of SST cooling for TD-TS', 'fontsize', 19);

% Category 1-2
subplot('position', [0.58 0.59 0.38 0.35]);
plot([0 0], [-5 5], 'k--', 'linewid', 1);
hold on;
for k=2:7
    eval(['tmp = ', str{k}, ';']);
    plot(timed, tmp.c12(1, :), '-o', 'color', cmap(k, :), 'markersize', ms, ... 
                  'markerfacecolor', cmap(k, :), 'linewid', lwd);
    hold on;
    errorbar(timed, tmp.c12(1, :), tmp.c12(2, :), 'o', 'markersize', ms, 'color', cmap(k, :), 'LineWidth', lwd3);
    clear tmp;
end
plot(timed, SCS.c12(1, :), '-o', 'color', cmap(1, :), 'markersize', ms, ... 
    'markerfacecolor', cmap(1, :), 'linewid', lwd2);
errorbar(timed, SCS.c12(1, :), SCS.c12(2, :), 'o', 'markersize', ms, 'color', cmap(1, :), 'LineWidth', lwd3);
set(gca, 'xlim', [-5 5], 'xtick', [-5:1:5], 'ylim', [-2.5 0.5], 'ytick', [-2.5:1:1]);
xlabel('Days relative to TC', 'fontsize', 20);
ylabel('SST cooing (¡æ)', 'fontsize', 20);
% text(-4.6, -1.65, 'Category 1-2', 'fontsize', 20);
set(gca, 'fontsize', 20, 'linewid', 1.5);
text(-6.7, 0.55, 'b', 'fontsize', 28, 'FontWeight', 'bold');
title('Evolution of SST cooling for Catgory 1-2 TCs', 'fontsize', 19);

% Category 3-5
subplot('position', [0.1 0.1 0.38 0.35]);
plot([0 0], [-5 5], 'k--', 'linewid', 1);
hold on;
for k=2:7
    eval(['tmp = ', str{k}, ';']);
    hk = plot(timed, tmp.c35(1, :), '-o', 'color', cmap(k, :), 'markersize', ms, ... 
                  'markerfacecolor', cmap(k, :), 'linewid', lwd);
    eval(['h', num2str(k), '=hk;']); clear hk;
    hold on;
    errorbar(timed, tmp.c35(1, :), tmp.c35(2, :), 'o', 'markersize', ms, 'color', cmap(k, :), 'LineWidth', lwd3);
    clear tmp;
end
h1 = plot(timed, SCS.c35(1, :), '-o', 'color', cmap(1, :), 'markersize', ms, ... 
    'markerfacecolor', cmap(1, :), 'linewid', lwd2);
errorbar(timed, SCS.c35(1, :), SCS.c35(2, :), 'o', 'markersize', ms, 'color', cmap(1, :), 'LineWidth', lwd3);
set(gca, 'xlim', [-5 5], 'xtick', [-5:1:5], 'ylim', [-4 0.5], 'ytick', [-4:1:0 0.5]);
xlabel('Days relative to TC', 'fontsize', 20);
ylabel('SST cooing (¡æ)', 'fontsize', 20);
% text(-4.6, -3, 'Category 3-5', 'fontsize', 20);
set(gca, 'fontsize', 20, 'linewid', 1.5);
text(-6.7, 0.55, 'c', 'fontsize', 28, 'FontWeight', 'bold');
title('Evolution of SST cooling for Catgory 3-5 TCs', 'fontsize', 19);


hg = legend([h1 h2 h3 h4 h5 h6 h7], 'South China Sea (SCS)', 'Western North Pacific Ocean (WP)', ...
                                       'Eastern North Pacific Ocean (EP)', 'North Atlantic Ocean (NA)', ...
                                       'Indian Ocean (IO)', 'South Pacific Ocean (SP)', ...
                                       'Global Ocean (GLO)');
set(hg, 'fontsize', 20, 'textcolor', 'k');
set(hg, 'Position', [0.6 0.17 0.33 0.25]);
