# Supplementary material for: Ocean internal tides suppress tropical cyclones in the South China Sea
Source: Nat Commun. 2024 May 9;15:3903. doi: 10.1038/s41467-024-48003-y (PMC11082210; doi:10.1038/s41467-024-48003-y)
Supplement: Supplementary file 3 — Source Data [file 41467_2024_48003_MOESM3_ESM.zip › SourceData/FigS4.m]

clear; 
clc; 

filepath = '...';
load([filepath, 'SourceData\FigS4.mat']);

lwd1 = 2.5; 
lwd2 = 1.0; 
tmd = 0.5;  
fts = 21;
str = {'SCS', 'WP', 'EP', 'NA', 'IO', 'SP', 'GLO'}; 

figure('color', 'w'); 
set(gcf, 'unit', 'centimeters', 'position', [3 3 40 30]); 

% T profile
subplot('position', [0.13 0.32 0.35 0.38]); 
for k=6:-1:1
    eval(['tmp = T_', str{k}, ';']);
    hp = plot(tmp(:, 1), dep_T, 'linewid', lwd1, 'color', cmap(k, :)); 
    if k~=1
        hp.Color(4) = 0.5;
    end
    clear kp;
    hold on;   
    fill([tmp(:, 1)-tmp(:, 2); tmp(end:-1:1, 1)+tmp(end:-1:1, 2); tmp(1, 1)-tmp(1, 2)], [dep_T; dep_T(end:-1:1); dep_T(1)], ...
         cmap(k, :), 'FaceAlpha', tmd, 'linewid', 0.01, 'edgecolor', 'none'); 
    clear tmp;
end
axis ij; 
text(22.2, 250, 'SCS', 'color', cmap(1, :), 'fontsize', fts, 'fontweight', 'bold');
text(25, 250, ' WP', 'color', cmap(2, :), 'fontsize', fts, 'fontweight', 'bold');
text(27.5, 250, ' EP', 'color', cmap(3, :), 'fontsize', fts, 'fontweight', 'bold');
text(22.5, 275, ' NA', 'color', cmap(4, :), 'fontsize', fts, 'fontweight', 'bold');
text(25, 275, ' IO', 'color', cmap(5, :), 'fontsize', fts, 'fontweight', 'bold');
text(27.5, 275, ' SP', 'color', cmap(6, :), 'fontsize', fts, 'fontweight', 'bold');
set(gca, 'ylim', [0 300], 'ytick', [0:100:300], 'xlim', [ 10 30], 'xtick', [10:5:30]); 
set(gca, 'linewid', 1.5, 'fontsize', 21); 
xlabel('T (¡æ)', 'fontsize', 21); 
ylabel('Depth (m)', 'fontsize', 21);
title('Temperature profile (Argo)', 'fontsize', 21);
xm = xlim;
text(xm(1)-(xm(2)-xm(1))*0.15, -10, 'a', 'fontsize', 28, 'FontWeight', 'bold')

    
% T gradient profile
subplot('position', [0.58 0.32 0.35 0.38]); 
for k=6:-1:1
    eval(['tmp = Tg_', str{k}, ';']);
    hp = plot(tmp(:, 1), dep_Tg, 'linewid', lwd1, 'color', cmap(k, :)); 
    if k~=1
        hp.Color(4) = 0.5;
    end
    clear kp;
    hold on;   
    fill([tmp(:, 1)-tmp(:, 2); tmp(end:-1:1, 1)+tmp(end:-1:1, 2); tmp(1, 1)-tmp(1, 2)], [dep_Tg; dep_Tg(end:-1:1); dep_Tg(1)], ...
         cmap(k, :), 'FaceAlpha', tmd, 'linewid', 0.01, 'edgecolor', 'none'); 
    axis ij; 
    clear tmp;
end
text(0.095, 250, 'SCS', 'color', cmap(1, :), 'fontsize', fts, 'fontweight', 'bold');
text(0.115, 250, ' WP', 'color', cmap(2, :), 'fontsize', fts, 'fontweight', 'bold');
text(0.133, 250, ' EP', 'color', cmap(3, :), 'fontsize', fts, 'fontweight', 'bold');
text(0.095, 275, ' NA', 'color', cmap(4, :), 'fontsize', fts, 'fontweight', 'bold');
text(0.115, 275, ' IO', 'color', cmap(5, :), 'fontsize', fts, 'fontweight', 'bold');
text(0.133, 275, ' SP', 'color', cmap(6, :), 'fontsize', fts, 'fontweight', 'bold');
set(gca, 'ylim', [0 300], 'ytick', [0:100:300], 'xlim', [0 0.15], 'xtick', [0:0.05:0.15]); 
set(gca, 'linewid', 1.5, 'fontsize', 21); 
xlabel('T gradient (¡æ m^-^1)', 'fontsize', 21); 
ylabel('Depth (m)', 'fontsize', 21);
title('Temperature gradient profile (Argo)', 'fontsize', 21);
xm = xlim;
text(xm(1)-(xm(2)-xm(1))*0.15, -10, 'b', 'fontsize', 28, 'FontWeight', 'bold')


    
