# Supplementary material for: Ocean internal tides suppress tropical cyclones in the South China Sea
Source: Nat Commun. 2024 May 9;15:3903. doi: 10.1038/s41467-024-48003-y (PMC11082210; doi:10.1038/s41467-024-48003-y)
Supplement: Supplementary file 3 — Source Data [file 41467_2024_48003_MOESM3_ESM.zip › SourceData/FigS5.m]

clear;
clc;

filepath = '...';
load([filepath, 'SourceData\FigS5.mat']);

xx=-1:1:5;
cmap_EP = [0 0 1];
cmap_SCS = [1 0 0];
str = {'a', 'b', 'c', 'd'};
str_Uh{1} = ' Uh < 3 m s^-^1';
str_Uh{2} = ' 3 m s^-^1< Uh < 5 m s^-^1';
str_Uh{3} = ' 5 m s^-^1< Uh < 7 m s^-^1';
str_Uh{4} = ' Uh > 7 m s^-^1';

pos(1, :) = [0.13 0.58 0.36 0.36];
pos(2, :) = [0.53 0.58 0.36 0.36];
pos(3, :) = [0.13 0.08 0.36 0.36];
pos(4, :) = [0.53 0.08 0.36 0.36];

figure('color', 'w');
set(gcf, 'unit', 'centimeters', 'position', [3 3 40 30]);
for k=1:4
    subplot('position', pos(k, :));
    eval(['EP_fig = EP.ssta_Uh_', str{k}, ';']);
    eval(['SCS_fig = SCS.ssta_Uh_', str{k}, ';']);
    
    plot(xx,EP_fig(1, :),'-o','linewidth',3,'color',cmap_EP,'MarkerEdgeColor',cmap_EP,'MarkerFaceColor',cmap_EP);
    hold on
    errorbar(xx,EP_fig(1, :),EP_fig(2, :),EP_fig(2, :),'color',cmap_EP,'linewidth',2,'linestyle','none');
    plot(xx,SCS_fig(1, :),'-o','linewidth',4.4,'color',cmap_SCS,'MarkerEdgeColor',cmap_SCS,'MarkerFaceColor',[1 0 0 ]);
    errorbar(xx,SCS_fig(1, :),SCS_fig(2, :),SCS_fig(2, :),'color',cmap_SCS,'linewidth',2,'linestyle','none');
    
    text(-1.5,-4.5,str_Uh{k},'fontsize',20);
    
    xlim([-1.5 5.5]);
    ylim([-5 0.2]);
    set(gca,'xtick',[-1 0 1 2 3 4 5],'ytick',-5:1:0);
    set(gca,'xticklabel',{'TD','TS','C1','C2','C3','C4','C5'});
    xlabel('TC category','fontsize',20);
    ylabel('SST cooling (¡æ)','fontsize',20);
    title('SCS vs EP (same TC Uh)','fontsize',20);
    xm=xlim; ym=ylim;
    text(3.71-0.05,ym(2)-(ym(2)-ym(1))/20,'SCS','color',cmap_SCS,'fontsize',20,'fontweight','bold');
    text(4.80-0.05,ym(2)-(ym(2)-ym(1))/20,'EP','color',cmap_EP,'fontsize',20,'fontweight','bold');
    text(xm(1)-(xm(2)-xm(1))*0.2,ym(2)+(ym(2)-ym(1))*0.05,str{k},'fontsize', 26, 'FontWeight','bold');
    
    set(gca,'linewid',1.5,'fontsize',20);
    axis square;
    clear EP_fig SCS_fig;
end


figure('color', 'w');
set(gcf, 'unit', 'centimeters', 'position', [3 3 40 30]);
subplot('Position', [0.54 0.08 0.36 0.36]);

xx=1:1:4;
plot(xx,EP.ssta_size(1, :),'-o','linewidth',3,'color',cmap_EP,'MarkerEdgeColor',cmap_EP,'MarkerFaceColor',cmap_EP)
hold on
errorbar(xx,EP.ssta_size(1, :), EP.ssta_size(2, :), EP.ssta_size(2, :),'color',cmap_EP,'linewidth',2,'linestyle','none');
plot(xx,SCS.ssta_size(1, :),'-o','linewidth',4.8,'color',cmap_SCS,'MarkerEdgeColor',cmap_SCS,'MarkerFaceColor',[1 0 0 ])
errorbar(xx,SCS.ssta_size(1, :),SCS.ssta_size(2, :), SCS.ssta_size(2, :),'color',cmap_SCS,'linewidth',2,'linestyle','none');

xlim([0.5 4.5]);
ylim([-2.0 0]);
set(gca,'xtick',[1 2 3 4],'xticklabel',{'  50',' 100',' 150','>175'})
xlabel('R34 (km)','fontsize',20)
ylabel('SST cooling (¡æ)','fontsize',20)
title('SCS vs EP (same TC size)','fontsize',20)
xm=xlim; ym=ylim;
text(xm(1)+(xm(2)-xm(1))*((5.25-0.09)/7),ym(2)-(ym(2)-ym(1))/20,'SCS','color',cmap_SCS,'fontsize',20,'fontweight','bold');
text(xm(1)+(xm(2)-xm(1))*((6.34-0.09)/7),ym(2)-(ym(2)-ym(1))/20,'EP','color',cmap_EP,'fontsize',20,'fontweight','bold');
text(xm(1)-(xm(2)-xm(1))*0.165,ym(2)+(ym(2)-ym(1))*0.05,'e','fontsize', 26, 'FontWeight','bold');
set(gca,'linewid',1.5,'fontsize',20);
axis square;
