# Supplementary material for: Ocean internal tides suppress tropical cyclones in the South China Sea
Source: Nat Commun. 2024 May 9;15:3903. doi: 10.1038/s41467-024-48003-y (PMC11082210; doi:10.1038/s41467-024-48003-y)
Supplement: Supplementary file 3 — Source Data [file 41467_2024_48003_MOESM3_ESM.zip › SourceData/FigS6.m]

clear;
clc;

filepath = '...';
load([filepath, 'SourceData\FigS6.mat']);

figure('color', 'w');
set(gcf, 'unit', 'centimeters', 'position', [3 3 40 30]);
% --------------------------------------------------N2
subplot('position', [0.56 0.3 0.33 0.22]);
bar(1:4,NN2,0.5,'EdgeColor',[0 0 0],'FaceColor',[0 0 0], 'LineWidth',2,'LineStyle','-')
ylabel('Stratification (s^{-2})')
xlim([0.5 4.5])
set(gca,'xtick',[1:1:4]);
set(gca,'xticklabel',{'Winter','Spring','Summer','Autumn'});%style 4
title('Seasonal variation of stratification below 2000 m')
set(gca, 'FontSize',16);set(gca,'LineWidth',2)
legend('Stratification','orientation','horizontal','location','northwest')
legend boxoff
ylim([0 3.2]*10^-7)
xm=xlim; ym=ylim;
text(xm(1)-(xm(2)-xm(1))*0.15,ym(2)+(ym(2)-ym(1))*0.1,'c','fontsize', 26, 'FontWeight','bold')

% --------------------------------------------------energy flux 
subplot('position', [0.12 0.3 0.33 0.22]);
bar(1:4,eflux',0.5,'EdgeColor',[1 1 1], 'Facecolor', [0 0 1], ...
    'LineWidth',2,'LineStyle','-')
ylabel('Energy flux of D_1+D_2 (GW)')
xlim([0.5 4.5])
set(gca,'xtick',[1:1:4]);
set(gca,'xticklabel',{'Winter','Spring','Summer','Autumn'});
title('Seasonal variation of energy flux of D_1ITs+D_2ITs')
set(gca, 'FontSize',16);set(gca,'LineWidth',2)
ylim([0 11])
legend('|Energy flux|','orientation','horizontal','location','northwest')
legend boxoff
xm=xlim; ym=ylim;
text(xm(1)-(xm(2)-xm(1))*0.2,ym(2)+(ym(2)-ym(1))*0.1,'d','fontsize', 26, 'FontWeight','bold')
