# Supplementary material for: Ocean internal tides suppress tropical cyclones in the South China Sea
Source: Nat Commun. 2024 May 9;15:3903. doi: 10.1038/s41467-024-48003-y (PMC11082210; doi:10.1038/s41467-024-48003-y)
Supplement: Supplementary file 3 — Source Data [file 41467_2024_48003_MOESM3_ESM.zip › SourceData/FigS7.m]

clear;
clc;

filepath = '...';
load([filepath, 'SourceData\FigS7.mat']);


figure('color', 'w');
set(gcf, 'unit', 'centimeters', 'position', [3 3 40 30]);

% (a)
subplot('position',[0.07,0.56,0.25,0.4]);
m_proj('miller Cylindrical','long',[105 125],'lat',[10 25]);
m_gshhs('lc1','patch',[.7 .7 .7],'EdgeColor',[0.98 0.98 0.98]); 
hold on;  
m_plot(pos_mSCS(1), pos_mSCS(2),'kp','markersize',16,'markerfacecolor','r');
for k=1:size(TC_SCS,1)-1
     m_plot(TC_SCS(k:k+1,3),TC_SCS(k:k+1,2),'-','linewid',2,'color','k');
     m_plot(TC_SCS(k,3),TC_SCS(k,2),'ko','markersize',6,'markerfacecolor','k');
end 
m_text(100,25,'a','fontsize',26, 'fontweight', 'bold');
title('TC case in SCS (with ITs)','fontsize',18);
xm = xlim; ym = ylim;
text(xm(1)+(xm(2)-xm(1))*0.5, ym(1)-(ym(2)-ym(1))*0.05, 'Longitude', 'fontsize', 18, 'HorizontalAlignment', 'center');
text(xm(1)-(xm(2)-xm(1))*0.135, ym(1)+(ym(2)-ym(1))*0.5, 'Latitude', 'fontsize', 18, 'HorizontalAlignment', 'center', 'rotation', 90);
m_grid('tickdir','in','xtick',[105:5:125],'ytick',[10:3:25],'fontsize',18, ...
    'linestyle','none','linewidth',1.5,'ticklength',[0.01]);
axis square;

% (b) 
subplot('position',[0.4,0.56,0.25,0.4]);
m_proj('miller Cylindrical','long',[-100 -80],'lat',[18 33]);
m_gshhs('lc1','patch',[.7 .7 .7],'EdgeColor',[0.98 0.98 0.98]); 
hold on;  
m_plot(pos_bNA(1),pos_bNA(2),'kp','markersize',16,'markerfacecolor','b');
for k=1:size(TC_NA,1)-1
     m_plot(TC_NA(k:k+1,3),TC_NA(k:k+1,2),'-','linewid',2,'color','k');
     m_plot(TC_NA(k,3),TC_NA(k,2),'ko','markersize',6,'markerfacecolor','k');
end
m_text(-105,33,'b','fontsize', 26, 'FontWeight','bold')
title('TC case in NA (no ITs)','fontsize',18);
xm = xlim; ym = ylim;
text(xm(1)+(xm(2)-xm(1))*0.5, ym(1)-(ym(2)-ym(1))*0.08, 'Longitude', 'fontsize', 18, 'HorizontalAlignment', 'center');
text(xm(1)-(xm(2)-xm(1))*0.135, ym(1)+(ym(2)-ym(1))*0.5, 'Latitude', 'fontsize', 18, 'HorizontalAlignment', 'center', 'rotation', 90);
m_grid('tickdir','in','xtick',[-100:5:-80],'ytick',[18:3:33],'fontsize',18, ...
    'linestyle','none','linewidth',1.5,'ticklength',[0.01]);
axis square


% (c)
subplot('position',[0.73,0.56,0.25,0.4]);
loglog(PSD.x_SCS,PSD.SCS,'r','linewid',2.5); 
hold on; grid off;    
loglog(PSD.x_NA,PSD.NA,'b','linewid',2.5); 
plot([1 1],[1.5e-3 1.5e-2],'k--','linewid',1); 

plot([freq.k1,freq.k1]./freq.f/1.04,[1.5e-3 1.5e-2],'k--','linewid',1); 
plot([freq.m2,freq.m2]./freq.f,[1.5e-3 1.5e-2],'k--','linewid',1); 
plot([freq.fd1(2) freq.fd1(2)]./freq.f/1.04,[5e-4 5e-3],'k--','linewid',1);
plot([freq.fd2(1) freq.fd2(1)].*1.03./freq.f,[5e-4 5e-3],'k--','linewid',1); 
plot([freq.d2f(2) freq.d2f(2)].*1.05./freq.f,[5e-4 5e-3],'k--','linewid',1);

text(0.98,2e-2,'\itf','fontsize',15);
text(0.93*freq.k1./freq.f/1.04,2e-2,'\itD1','fontsize',15);
text(0.94*freq.m2./freq.f,2e-2,'\itD2','fontsize',15)
text(0.95*freq.fd1(2)./freq.f/1.04-0.1,7.5e-3,'\itfD1','fontsize',15,'color','k')
text(0.94*freq.fd2(1).*1.01./freq.f,7.5e-3,'\itfD2','fontsize',15,'color','k')
text(0.93*freq.d2f(2).*1.05./freq.f-0.2,7.5e-3,'\itD2f','fontsize',15,'color','k')

plot([5.0 5.0],[0.4765 3.6689]*2.5e-3,'k-','linewid',1.5);
text(5.1,3.3e-3,'90%','fontsize',15)
set(gca,'xlim',[0.5 7],'xtick',[0.5 1:7], ...
            'ylim',[3e-7 4e-2],'ytick',[1e-6 1e-5 1e-4 1e-3 1e-2]);
text(0.515,2.2e-6-(10e-7),'SCS TC (with ITs)','color','r','fontsize',16);
text(0.515,1.0e-6-(5e-7),'NA TC (no ITs)','color','b','fontsize',16)

ylabel('PSD (m^2 s^-^2 cpd^-^1)','fontsize',18);
xlabel('Frequency ({\itf})','fontsize',18);
title('PSD of current shear','fontsize',18)
axis square;
set(gca,'linewid',1.5,'fontsize',18,'box','on');
text(0.3,4e-2,'c','fontsize', 26, 'FontWeight','bold')


% (d)
subplot('position',[0.07,0.07,0.25,0.4]);
plot(Ri.x_SCS,Ri.SCS,'r','linewid',2.5);
hold on; grid off;    
plot(Ri.x_NA,Ri.NA,'b','linewid',2.5);
plot([0 0],[0 5],'k--','linewid',1.3);
set(gca, 'xlim',[-2.0 4],'xtick',[-2:2:4])
set(gca,'ylim',[0 5],'ytick',[0:1:5])
xm=xlim; ym = ylim;
text(xm(1)-(xm(2)-xm(1))*0.18,5,'d','fontsize', 26, 'FontWeight','bold')
text(xm(1)+(xm(2)-xm(1))*0.01,4.65,'SCS TC (with ITs)','color','r','fontsize',16);%Ô­0.355
text(xm(1)+(xm(2)-xm(1))*0.01,4.25,'NA TC (no ITs)','color','b','fontsize',16);

ylabel('Ri^-^1','fontsize',18);
xlabel('Days relative to TC','fontsize',18);
title('Inverse Richardson number','fontsize',18);
set(gca,'linewid',1.5,'fontsize',18,'box','on');
axis square;

% (e)
subplot('position',[0.4,0.07,0.25,0.4]);
plot(woaT.SCS,woaT.SCS_dep ,'color','r','linewid',2.5);  
hold on;  grid off;   axis ij;
plot(woaT.NA,woaT.NA_dep,'color','b','linewid',2.5); 
set(gca,'ylim',[0 200],'ytick',0:50:200,'xlim',[15 30],'xtick',10:5:30);
xlabel('T (¡æ)','fontsize',18);
ylabel('Depth (m)','fontsize',18);
title('Temperature profile','fontsize',18);
xm=xlim; ym=ylim;
text(xm(1)-(xm(2)-xm(1))*0.18,ym(1),'e','fontsize', 26, 'FontWeight','bold')
text(xm(1)+(xm(2)-xm(1))*0.5,160,'SCS TC (with ITs)','color','r','fontsize',16);%Ô­0.655
text(xm(1)+(xm(2)-xm(1))*0.5,175,'NA TC (no ITs)','color','b','fontsize',16);
set(gca,'linewid',1.5,'fontsize',18);
axis square;

% (f)
subplot('position',[0.73,0.07,0.25,0.4]);
plot(woaTd.SCS,woaTd.SCS_dep,'color','r','linewid',2.5);  
hold on;  grid off;   axis ij;
plot(woaTd.NA,woaTd.NA_dep,'color','b','linewid',2.5); 
set(gca,'ylim',[0 200],'ytick',[0:50:200],'xlim',[0 0.15],'xtick',[0:0.03:0.15]);
xm=xlim;ym=ylim;
text(xm(1)-(xm(2)-xm(1))*0.18,ym(1),'f','fontsize', 26, 'FontWeight','bold')
text(xm(1)+(xm(2)-xm(1))*0.5,160,'SCS TC (with ITs)','color','r','fontsize',16);
text(xm(1)+(xm(2)-xm(1))*0.5,175,'NA TC (no ITs)','color','b','fontsize',16);
xlabel('T gradient (¡æ m^-^1)','fontsize',18);
ylabel('Depth (m)','fontsize',18);
title('Temperature gradient profile','fontsize',18);
set(gca,'linewid',1.5,'fontsize',18,'box','on');
axis square;
