# Supplementary material for: Ocean internal tides suppress tropical cyclones in the South China Sea
Source: Nat Commun. 2024 May 9;15:3903. doi: 10.1038/s41467-024-48003-y (PMC11082210; doi:10.1038/s41467-024-48003-y)
Supplement: Supplementary file 3 — Source Data [file 41467_2024_48003_MOESM3_ESM.zip › SourceData/FigS8.m]

clear;
clc;

filepath = '...';
load([filepath, 'SourceData\FigS8.mat']);

for k=1:2
    if k==1
        tem = SCS; clear SCS;
    elseif k==2
        tem = NA; clear NA;
    end
    ind_lat = find(tem.TC_lat0>tem.lat1 & tem.TC_lat0<tem.lat2); 
    ind_lon = find(tem.TC_lon0>tem.lon1 & tem.TC_lon0<tem.lon2);
    ind_in = intersect(ind_lat, ind_lon);
    tem.TC_t0 = datetime(tem.TC_t_num0, 'ConvertFrom', 'datenum');
    iTC_th = tem.TC_t0(ind_in).Hour;
    ind12 = find(iTC_th==12);
    tem.ind_text = ind_in(ind12); 
    clear ind_lat ind_lon ind_in iTC_th ind12;

    if k==1
        SCS = tem;
    elseif k==2
        NA = tem;
    end
    clear tem;
end

figure('color', 'w');
set(gcf, 'unit', 'centimeters', 'position', [5 5 40 25]);
pos(1, :) = [0.14, 0.3, 0.33, 0.4];
pos(2, :) = [0.55, 0.3, 0.33, 0.4];
sub = {'a', 'b'};

kf = 0;
for kk=1:2
    if kk==1
        tem = SCS; nx = 117:2:121; ny = 18:1:23;
        str = 'Before SCS TC Lionrock';
        cmap = othercolor('BuDRd_18', 20);
        for kc=9:12
            cmap(kc, :) = [1 1 1];
        end
    elseif kk==2
        tem = NA; nx = 360-94:2:360-86; ny = 26:1:30;
        str = 'Before NA TC Bill';
        cmap = othercolor('BuDRd_18', 20);
        for kc=9:12
            cmap(kc, :) = [1 1 1];
        end
    end
    kf=kf+1;
    subplot('Position', pos(kf, :));
    kf_SLA = tem.SLA_TC;
    kf_u = tem.u_TC;
    kf_v = tem.v_TC;

    m_proj('equidistant','lon',[tem.lon1 tem.lon2],'lat',[tem.lat1 tem.lat2]);  
    hold on;
    m_contourf(tem.SLA_lon, tem.SLA_lat, kf_SLA, ...
                            -100:2:100, 'linestyle', 'none');
    clear kc;
    colormap(cmap)
    if kk==1
        clim([-25 25]);
    elseif kk==2
        clim([-25 25]);
    end
    
    if kk==1
        kf_s = 0.4;
    elseif kk==2
        kf_s = 0.4;
    end
    q1 = m_quiver(tem.uv_Lon, tem.uv_Lat, kf_u*kf_s, kf_v*kf_s, 0, 'color', 'black');
    set(q1, 'Maxheadsize', 2);
    m_coast('patch',[.5 .5 .5]);

    m_rectangle(tem.lon2-1.2, tem.lat2-0.6, 1.1, 0.5, 0, ...
                         'LineWidth', 1, 'LineStyle', '-', 'EdgeColor', 'black', 'FaceColor', 'white');
    q0 = m_quiver(tem.lon2-0.85, tem.lat2-0.5, 1*kf_s, 0, 0, 'color', 'black', 'linewidth', 1);
    set(q0, 'Maxheadsize', 2);
    m_text(tem.lon2-0.95, tem.lat2-0.25, '1 m^{-1}', 'fontsize', 15);

    for iTx=1:149
        m_plot(tem.TC_lon0(iTx:iTx+1), tem.TC_lat0(iTx:iTx+1), '-', 'linewidth', 2.8, 'color', 'k');
        m_plot(tem.TC_lon0(iTx), tem.TC_lat0(iTx), 'o', 'markersize', 7, ...
                          'markeredgecolor', 'k', 'markerfacecolor', 'k');
    end
    clear iTx ii;
    
    for kf_s=1:length(tem.ind_text)
        kf_TC_m = tem.TC_t0.Month(tem.ind_text(kf_s));
        kf_TC_d = tem.TC_t0.Day(tem.ind_text(kf_s));
        if kf_TC_m<10
            mm = ['0', num2str(kf_TC_m)];
        else
            mm = num2str(kf_TC_m);
        end
        if kf_TC_d<10
            dd = ['0', num2str(kf_TC_d)];
        else
            dd = num2str(kf_TC_d);
        end  
        m_plot(tem.TC_lon0(tem.ind_text(kf_s)), tem.TC_lat0(tem.ind_text(kf_s)), 'o', 'markersize', 9, 'linewidth', 2, ...
                          'markeredgecolor', 'k', 'markerfacecolor', 'k');
        clear ii;
        clear kf_TC_m kf_TC_d mm dd;
    end
    clear kf_s;

    if kk==1
        cc = 'r';
    elseif kk==2
        cc = 'b';
    end
    m_plot(tem.lon_m, tem.lat_m, 'p', 'markersize', 16, 'markerfacecolor', cc, 'markeredgecolor', 'k', 'linewidth', 0.8);
    m_grid('box','on', 'xtick', nx, 'ytick', ny, ...
              'tickdir','out','linewi',2,'fontsize',20);

    xm = xlim; ym = ylim;
    title(str, 'FontSize', 18);
    text(xm(1)-(xm(2)-xm(1))/3.7, ym(2)+(ym(2)-ym(1))/16, sub{kf}, 'FontSize', 26, 'fontweight', 'bold', 'HorizontalAlignment', 'left');
    clear kf_*;
    text(xm(1)+(xm(2)-xm(1))*0.5, ym(1)-(ym(2)-ym(1))*0.15, 'Longitude', 'fontsize', 20, 'HorizontalAlignment', 'center');
    text(xm(1)-(xm(2)-xm(1))*0.26, ym(1)+(ym(2)-ym(1))*0.5, 'Latitude', 'fontsize', 20, 'HorizontalAlignment', 'center', 'rotation', 90);


    if kk==1
        c = colorbar( 'Ticks', -25:5:25, 'TickLabels', -25:5:25, 'fontsize', 18, ...
                                'TickLength', 0.017, 'linewidth', 1.1);
        c.Position = [0.45, 0.3, 0.014, 0.4];
        set(get(c, 'Title'), 'string', 'cm', 'fontsize', 16);   
    elseif kk==2
        c = colorbar('Ticks', -25:5:25, 'TickLabels', -25:5:25, 'fontsize', 18, ...
                        'TickLength', 0.017, 'linewidth', 1.1);
        c.Position = [0.86, 0.3, 0.014, 0.4];
        set(get(c, 'Title'), 'string', 'cm', 'fontsize', 16);
    end
    clear tem;
end
