# Supplementary material for: Ocean internal tides suppress tropical cyclones in the South China Sea
Source: Nat Commun. 2024 May 9;15:3903. doi: 10.1038/s41467-024-48003-y (PMC11082210; doi:10.1038/s41467-024-48003-y)
Supplement: Supplementary file 3 — Source Data [file 41467_2024_48003_MOESM3_ESM.zip › SourceData/FigS9.m]

clear;  
clc;

filepath = '...';
load([filepath, 'SourceData\FigS9.mat']);


figure('color',  'w');
set(gcf,  'unit',  'centimeters',  'position',  [5 7 34 25]);
subplot('position', [0.11, 0.17, 0.35, 0.65])
plot(u, dep, 'r-', 'linewid', 3);
hold on;
plot(v, dep, 'r:', 'linewid', 3);
set(gca, 'xlim', [-1 1], 'xtick', -1:0.5:1, 'ylim', [0 300], 'ytick', 0:50:300);
hh=legend('u', 'v');  
set(hh, 'box', 'off', 'fontsize', 22, 'location', 'southeast');
set(gca, 'linewid', 1.8, 'fontsize', 22);
xlabel('Velocity (m s^-^1)', 'fontsize', 22);
ylabel('Depth (m)', 'fontsize', 22);
xm = xlim;
text(xm(1)-(xm(2)-xm(1))*0.2, -10, 'a', 'fontsize', 28, 'FontWeight', 'bold');
title('ITs current velocity', 'fontsize', 22);
axis ij;  

subplot('position', [0.58, 0.17, 0.35, 0.65])
plot(U, dep, 'r', 'linewid', 3);
hold on;
set(gca, 'xlim', [0 1], 'xtick', 0:0.25:1, 'ylim', [0 300], 'ytick', 0:50:300);
set(gca, 'linewid', 1.8, 'fontsize', 22)
xlabel('Speed (m s^-^1)', 'fontsize', 22);
ylabel('Depth (m)', 'fontsize', 22);
xm = xlim;
text(xm(1)-(xm(2)-xm(1))*0.2, -10, 'b', 'fontsize', 28, 'FontWeight', 'bold');
title('ITs current speed', 'fontsize', 22);
axis ij;  
